# Supplementary material for: 3-(1-Adamant­yl)-4-amino-1-(2-benzoyl-1-phenyl­eth­yl)-1H-1,2,4-triazol-5(4H)-thione
Source: Acta Crystallogr Sect E Struct Rep Online. 2012 Apr 18;68(Pt 5):o1439–40. doi: 10.1107/S1600536812015929 (PMC3344558; doi:10.1107/S1600536812015929)
Supplement: Supplementary file 1 [file e-68-o1439-sup1.cif]

##############################################################################
#                                                                            #
# This CIF contains the data in a paper accepted for publication in          #
# Acta Crystallographica Section E. It conforms to the requirements of       #
# Notes for Authors for Acta Crystallographica Section E, and has been       #
# peer reviewed under the auspices of the IUCr Commission on Journals.       #
#                                                                            #
# Full details of the Crystallographic Information File format               #
# are given in the paper "The Crystallographic Information File (CIF):       #
# a New Standard Archive File for Crystallography" by S. R. Hall, F. H.      #
# Allen and I. D. Brown [Acta Cryst. (1991), A47, 655-685].                  #
#                                                                            #
# The current version of the core CIF dictionary is obtainable from          #
# ftp://ftp.iucr.org/pub/cif_core.dic.                                       #
#                                                                            #
# Software is freely available for graphical display of the structure(s)     #
# in this CIF. For information consult the CIF software page                 #
# http://www.iucr.org/resources/cif/software.                                #
#                                                                            #
# This file may be used for bona fide research purposes within the           #
# scientific community so long as proper attribution is given to the journal # 
# article from which it was obtained.                                        #
#                                                                            #
##############################################################################
data_global
_audit_creation_method     'form.cif (version 2.0)'
_journal_data_validation_number     ?
_journal_date_recd_electronic     2012-04-04
_journal_date_accepted     2012-04-12
_journal_name_full     'Acta Crystallographica, Section E'
_journal_year     2012
_journal_volume     68
_journal_issue      5
_journal_page_first     o1439
_journal_page_last     o1440
_journal_paper_category     QO
_journal_paper_doi     10.1107/S1600536812015929
_journal_coeditor_code     IS5114
_publ_contact_author_name     'Prof. Fun, Hoong-Kun'
_publ_contact_author_address
;
      X-ray Crystallography Unit
      School of Physics
      Universiti Sains Malaysia
      11800 USM, Penang
      MALAYSIA
;
_publ_contact_author_email     'hkfun@usm.my'
_publ_contact_author_fax     '604 6579150'
_publ_contact_author_phone     '604 6533652'
_publ_section_title
;\
3-(1-Adamantyl)-4-amino-1-(2-benzoyl-1-phenylethyl)-1<i>H</i>-1,2,4-triazol-\
5(4<i>H</i>)-thione
;
loop_
    _publ_author_name
    _publ_author_footnote
    _publ_author_address
    'Siham Lahsasni' ?
;
 Department of Chemistry
 College of Sciences
 King Saud University
 Riyadh, Saudi Arabia
;
    'Ali A. El-Emam' ?
;
       Department of Pharmaceutical Chemistry
 College of Pharmacy
 King Saud University
 Riyadh 11451
 Saudi Arabia
;
    'Nasser R. El-Brollosy' ?
;
       Department of Pharmaceutical Chemistry
 College of Pharmacy
 King Saud University
 Riyadh 11451
 Saudi Arabia
;
    'Ching Kheng Quah'
;
      Thomson Reuters ResearcherID: A-5525-2009.
;
;
      X-ray Crystallography Unit
      School of Physics
      Universiti Sains Malaysia
      11800 USM, Penang
      Malaysia
;
    'Hoong-Kun Fun'
;
      Thomson Reuters ResearcherID: A-3561-2009.
;
;     X-ray Crystallography Unit
      School of Physics
      Universiti Sains Malaysia
      11800 USM, Penang
      Malaysia
;
data_I
_audit_creation_method     SHELXL-97
_chemical_name_systematic
;
3-(1-Adamantyl)-4-amino-1-(2-benzoyl-1-phenylethyl)-1<i>H</i>-1,2,4-triazol-
5(4<i>H</i>)-thione
;
_chemical_name_common     ?
_chemical_formula_moiety     'C27 H30 N4 O S'
_chemical_formula_sum     'C27 H30 N4 O S'
_chemical_formula_weight     458.61
_chemical_melting_point     ?
_symmetry_cell_setting     monoclinic
_symmetry_space_group_name_H-M     'P 21/c'
_symmetry_space_group_name_Hall     '-P 2ybc'
loop_
    _symmetry_equiv_pos_as_xyz
    'x, y, z'
    '-x, y+1/2, -z+1/2'
    '-x, -y, -z'
    'x, -y-1/2, z-1/2'
_cell_length_a     11.9409(3)
_cell_length_b     9.5478(3)
_cell_length_c     22.0034(6)
_cell_angle_alpha     90.00
_cell_angle_beta     103.610(2)
_cell_angle_gamma     90.00
_cell_volume     2438.15(12)
_cell_formula_units_Z     4
_cell_measurement_reflns_used     3061
_cell_measurement_theta_min     3.81
_cell_measurement_theta_max     67.85
_cell_measurement_temperature     296(2)
_exptl_crystal_description     'plate'
_exptl_crystal_colour     'colourless'
_exptl_crystal_size_max     0.981
_exptl_crystal_size_mid     0.659
_exptl_crystal_size_min     0.326
_exptl_crystal_density_diffrn     1.249
_exptl_crystal_density_meas     ?
_exptl_crystal_density_method     'not measured'
_exptl_crystal_F_000     976
_exptl_absorpt_coefficient_mu     1.380
_exptl_absorpt_correction_type     multi-scan
_exptl_absorpt_process_details     '(SADABS; Bruker, 2009)'
_exptl_absorpt_correction_T_min     0.3446
_exptl_absorpt_correction_T_max     0.6618
_exptl_special_details     ?
_diffrn_ambient_temperature     296(2)
_diffrn_radiation_type     CuK\a
_diffrn_radiation_wavelength     1.54178
_diffrn_radiation_source     'fine-focus sealed tube'
_diffrn_radiation_monochromator     graphite
_diffrn_measurement_device_type
;
Bruker SMART APEXII CCD area-detector diffractometer
;
_diffrn_measurement_method     '\f and \w scans'
_diffrn_detector_area_resol_mean     .
_diffrn_reflns_number     18569
_diffrn_reflns_av_R_equivalents     0.0407
_diffrn_reflns_av_sigmaI/netI     0.0395
_diffrn_reflns_theta_min     3.81
_diffrn_reflns_theta_max     69.59
_diffrn_reflns_theta_full     69.59
_diffrn_measured_fraction_theta_max     0.980
_diffrn_measured_fraction_theta_full     0.980
_diffrn_reflns_limit_h_min     -14
_diffrn_reflns_limit_h_max     13
_diffrn_reflns_limit_k_min     -11
_diffrn_reflns_limit_k_max     11
_diffrn_reflns_limit_l_min     -26
_diffrn_reflns_limit_l_max     26
_diffrn_standards_number     0
_diffrn_standards_interval_count     .
_diffrn_standards_interval_time     .
_diffrn_standards_decay_%     ?
_refine_special_details
;
 Refinement of F^2^ against ALL reflections.  The weighted R-factor wR and
 goodness of fit S are based on F^2^, conventional R-factors R are based
 on F, with F set to zero for negative F^2^. The threshold expression of
 F^2^ > 2sigma(F^2^) is used only for calculating R-factors(gt) etc. and is
 not relevant to the choice of reflections for refinement.  R-factors based
 on F^2^ are statistically about twice as large as those based on F, and R-
 factors based on ALL data will be even larger.
;
_reflns_number_total     4512
_reflns_number_gt     3341
_reflns_threshold_expression     I>2\s(I)
_refine_ls_structure_factor_coef     Fsqd
_refine_ls_matrix_type     full
_refine_ls_R_factor_all     0.0755
_refine_ls_R_factor_gt     0.0565
_refine_ls_wR_factor_gt     0.1300
_refine_ls_wR_factor_ref     0.1402
_refine_ls_goodness_of_fit_ref     1.042
_refine_ls_restrained_S_all     1.039
_refine_ls_number_reflns     4512
_refine_ls_number_parameters     371
_refine_ls_number_restraints     30
_refine_ls_hydrogen_treatment     constr
_refine_ls_weighting_scheme     calc
_refine_ls_weighting_details
         'calc w=1/[\s^2^(Fo^2^)+(0.0357P)^2^+1.3343P] where P=(Fo^2^+2Fc^2^)/3'
_atom_sites_solution_hydrogens     geom
_atom_sites_solution_primary     direct
_atom_sites_solution_secondary     difmap
_refine_ls_shift/su_max     0.001
_refine_ls_shift/su_mean     0.001
_refine_diff_density_max     0.171
_refine_diff_density_min     -0.183
_refine_ls_extinction_method     none
_refine_ls_extinction_coef     ?
loop_
    _atom_type_symbol
    _atom_type_description
    _atom_type_scat_dispersion_real
    _atom_type_scat_dispersion_imag
    _atom_type_scat_source
    'C' 'C' 0.0181 0.0091
                         'International Tables Vol C Tables 4.2.6.8 and 6.1.1.4'
    'H' 'H' 0.0000 0.0000
                         'International Tables Vol C Tables 4.2.6.8 and 6.1.1.4'
    'N' 'N' 0.0311 0.0180
                         'International Tables Vol C Tables 4.2.6.8 and 6.1.1.4'
    'O' 'O' 0.0492 0.0322
                         'International Tables Vol C Tables 4.2.6.8 and 6.1.1.4'
    'S' 'S' 0.3331 0.5567
                         'International Tables Vol C Tables 4.2.6.8 and 6.1.1.4'
_computing_data_collection     'APEX2 (Bruker, 2009)'
_computing_cell_refinement     'SAINT (Bruker, 2009)'
_computing_data_reduction     'SAINT (Bruker, 2009)'
_computing_structure_solution     'SHELXTL (Sheldrick, 2008)'
_computing_structure_refinement     'SHELXTL (Sheldrick, 2008)'
_computing_molecular_graphics     'SHELXTL (Sheldrick, 2008)'
_computing_publication_material
                             'SHELXTL (Sheldrick, 2008) and PLATON (Spek, 2009)'
loop_
    _atom_site_type_symbol
    _atom_site_label
    _atom_site_fract_x
    _atom_site_fract_y
    _atom_site_fract_z
    _atom_site_U_iso_or_equiv
    _atom_site_adp_type
    _atom_site_calc_flag
    _atom_site_refinement_flags
    _atom_site_occupancy
    _atom_site_symmetry_multiplicity
    _atom_site_disorder_assembly
    _atom_site_disorder_group
    S S1 0.52127(8) 0.89181(9) -0.08864(4) 0.0666(3) Uani d P 0.7630(13) 1 A 1
    O O1 0.5192(2) 0.6892(3) 0.05575(12) 0.0788(7) Uani d P 0.7630(13) 1 A 1
    N N1 0.7014(2) 0.7645(2) -0.00707(12) 0.0514(6) Uani d P 0.7630(13) 1 A 1
    N N2 0.7971(2) 0.7977(2) 0.03974(12) 0.0524(6) Uani d P 0.7630(13) 1 A 1
    N N3 0.7028(2) 0.9862(2) 0.00087(11) 0.0506(6) Uani d P 0.7630(13) 1 A 1
    N N4 0.6719(2) 1.1284(2) -0.00704(13) 0.0632(7) Uani d P 0.7630(13) 1 A 1
    H H1N4 0.6119 1.1217 0.0110 0.076 Uiso d PR 0.7630(13) 1 A 1
    H H2N4 0.6665 1.1741 -0.0433 0.076 Uiso d PR 0.7630(13) 1 A 1
    C C1 0.6410(3) 0.8782(3) -0.03184(14) 0.0517(7) Uani d P 0.7630(13) 1 A 1
    C C2 0.7961(2) 0.9338(3) 0.04378(14) 0.0485(7) Uani d P 0.7630(13) 1 A 1
    C C3 0.8827(3) 1.0177(3) 0.08935(15) 0.0498(7) Uani d PD 0.7630(13) 1 A 1
    C C4 0.9397(3) 1.1307(3) 0.05715(15) 0.0600(8) Uani d PD 0.7630(13) 1 A 1
    H H4A 0.9763 1.0871 0.0270 0.072 Uiso calc PR 0.7630(13) 1 A 1
    H H4B 0.8813 1.1948 0.0348 0.072 Uiso calc PR 0.7630(13) 1 A 1
    C C5 1.0292(4) 1.2118(4) 0.1049(2) 0.0706(11) Uani d PD 0.7630(13) 1 A 1
    H H5A 1.0648 1.2828 0.0834 0.085 Uiso calc PR 0.7630(13) 1 A 1
    C C6 0.9684(9) 1.2830(7) 0.1497(5) 0.089(4) Uani d PD 0.7630(13) 1 A 1
    H H6A 0.9094 1.3453 0.1266 0.107 Uiso calc PR 0.7630(13) 1 A 1
    H H6B 1.0234 1.3387 0.1795 0.107 Uiso calc PR 0.7630(13) 1 A 1
    C C7 0.9138(4) 1.1753(4) 0.18449(18) 0.0736(10) Uani d PD 0.7630(13) 1 A 1
    H H7A 0.8757 1.2225 0.2137 0.088 Uiso calc PR 0.7630(13) 1 A 1
    C C8 0.8246(3) 1.0891(4) 0.13665(16) 0.0619(8) Uani d PD 0.7630(13) 1 A 1
    H H8A 0.7905 1.0185 0.1584 0.074 Uiso calc PR 0.7630(13) 1 A 1
    H H8B 0.7635 1.1503 0.1147 0.074 Uiso calc PR 0.7630(13) 1 A 1
    C C9 1.0063(5) 1.0770(5) 0.22011(19) 0.0914(13) Uani d PD 0.7630(13) 1 A 1
    H H9A 0.9717 1.0077 0.2423 0.110 Uiso calc PR 0.7630(13) 1 A 1
    H H9B 1.0625 1.1296 0.2506 0.110 Uiso calc PR 0.7630(13) 1 A 1
    C C10 0.9749(5) 0.9195(4) 0.1271(4) 0.0670(19) Uani d PD 0.7630(13) 1 A 1
    H H10A 1.0118 0.8690 0.0989 0.080 Uiso calc PR 0.7630(13) 1 A 1
    H H10B 0.9389 0.8516 0.1492 0.080 Uiso calc PR 0.7630(13) 1 A 1
    C C11 1.0660(5) 1.0035(5) 0.1744(4) 0.0763(16) Uani d PD 0.7630(13) 1 A 1
    H H11A 1.1256 0.9399 0.1973 0.092 Uiso calc PR 0.7630(13) 1 A 1
    C C12 1.1208(3) 1.1131(5) 0.1397(2) 0.0857(12) Uani d PD 0.7630(13) 1 A 1
    H H12A 1.1788 1.1653 0.1693 0.103 Uiso calc PR 0.7630(13) 1 A 1
    H H12B 1.1581 1.0670 0.1104 0.103 Uiso calc PR 0.7630(13) 1 A 1
    S S1A 0.4172(2) 0.8775(3) 0.06445(13) 0.0634(8) Uiso d P 0.2370(13) 1 A 2
    O O1A 0.5678(6) 0.6617(8) -0.0404(3) 0.0661(19) Uiso d P 0.2370(13) 1 A 2
    N N1A 0.6323(6) 0.7602(8) 0.0891(4) 0.0496(18) Uiso d P 0.2370(13) 1 A 2
    N N2A 0.7482(6) 0.7939(8) 0.1048(4) 0.0496(18) Uiso d P 0.2370(13) 1 A 2
    N N3A 0.6374(6) 0.9813(8) 0.0936(3) 0.0494(18) Uiso d P 0.2370(13) 1 A 2
    N N4A 0.6033(7) 1.1229(8) 0.0904(4) 0.058(2) Uiso d P 0.2370(13) 1 A 2
    H H3N4 0.5613 1.1566 0.0540 0.069 Uiso d PR 0.2370(13) 1 A 2
    H H4N4 0.5394 1.1375 0.1043 0.069 Uiso d PR 0.2370(13) 1 A 2
    C C1A 0.5601(8) 0.8693(10) 0.0806(4) 0.050(2) Uiso d P 0.2370(13) 1 A 2
    C C2A 0.7469(8) 0.9328(9) 0.1069(4) 0.049(2) Uiso d P 0.2370(13) 1 A 2
    C C3A 0.8582(8) 1.0163(10) 0.1242(5) 0.046(2) Uiso d PD 0.2370(13) 1 A 2
    C C4A 0.8573(9) 1.0991(12) 0.1852(5) 0.060(3) Uiso d PD 0.2370(13) 1 A 2
    H H4AA 0.7929 1.1638 0.1778 0.072 Uiso calc PR 0.2370(13) 1 A 2
    H H4AB 0.8492 1.0347 0.2180 0.072 Uiso calc PR 0.2370(13) 1 A 2
    C C5A 0.9693(11) 1.1783(15) 0.2048(7) 0.071(4) Uiso d PD 0.2370(13) 1 A 2
    H H5AA 0.9696 1.2288 0.2436 0.086 Uiso calc PR 0.2370(13) 1 A 2
    C C6A 0.9765(19) 1.2860(16) 0.1539(10) 0.048(6) Uiso d PD 0.2370(13) 1 A 2
    H H6AA 0.9095 1.3466 0.1462 0.058 Uiso calc PR 0.2370(13) 1 A 2
    H H6AB 1.0447 1.3436 0.1675 0.058 Uiso calc PR 0.2370(13) 1 A 2
    C C7A 0.9818(10) 1.2081(15) 0.0943(7) 0.061(4) Uiso d PD 0.2370(13) 1 A 2
    H H7AA 0.9876 1.2755 0.0616 0.074 Uiso calc PR 0.2370(13) 1 A 2
    C C8A 0.8709(10) 1.1192(12) 0.0728(5) 0.067(3) Uiso d PD 0.2370(13) 1 A 2
    H H8AA 0.8043 1.1804 0.0628 0.080 Uiso calc PR 0.2370(13) 1 A 2
    H H8AB 0.8742 1.0676 0.0352 0.080 Uiso calc PR 0.2370(13) 1 A 2
    C C9A 1.0848(12) 1.1107(16) 0.1064(7) 0.083(4) Uiso d PD 0.2370(13) 1 A 2
    H H9AA 1.1551 1.1645 0.1203 0.099 Uiso calc PR 0.2370(13) 1 A 2
    H H9AB 1.0884 1.0630 0.0680 0.099 Uiso calc PR 0.2370(13) 1 A 2
    C C10A 0.9617(16) 0.919(2) 0.1325(18) 0.111(13) Uiso d PD 0.2370(13) 1 A 2
    H H10C 0.9623 0.8750 0.0929 0.133 Uiso calc PR 0.2370(13) 1 A 2
    H H10D 0.9560 0.8462 0.1623 0.133 Uiso calc PR 0.2370(13) 1 A 2
    C C11A 1.0752(17) 1.003(2) 0.1563(8) 0.070(7) Uiso d PD 0.2370(13) 1 A 2
    H H11B 1.1415 0.9391 0.1638 0.084 Uiso calc PR 0.2370(13) 1 A 2
    C C12A 1.0707(12) 1.0799(15) 0.2168(6) 0.076(4) Uiso d PD 0.2370(13) 1 A 2
    H H12C 1.0638 1.0127 0.2487 0.091 Uiso calc PR 0.2370(13) 1 A 2
    H H12D 1.1414 1.1324 0.2317 0.091 Uiso calc PR 0.2370(13) 1 A 2
    C C13 0.6623(2) 0.6114(3) -0.01934(12) 0.0623(6) Uani d . 1 1 . .
    H H13A 0.5809 0.6117 -0.0416 0.075 Uiso calc PR 0.7630(13) 1 A 1
    C C14 0.6717(2) 0.5413(2) 0.04345(11) 0.0569(6) Uani d . 1 1 A .
    H H14A 0.6518 0.4431 0.0367 0.068 Uiso calc R 1 1 . .
    H H14B 0.7510 0.5465 0.0674 0.068 Uiso calc R 1 1 . .
    C C15 0.5944(2) 0.6070(2) 0.08101(12) 0.0579(6) Uani d . 1 1 . .
    H H15A 0.5136 0.6009 0.0580 0.069 Uiso calc PR 0.2370(13) 1 A 2
    C C16 0.6068(2) 0.5602(3) 0.14704(12) 0.0580(6) Uani d . 1 1 A .
    C C17 0.6457(2) 0.4278(3) 0.16673(13) 0.0662(7) Uani d . 1 1 . .
    H H17A 0.6713 0.3675 0.1397 0.079 Uiso calc R 1 1 A .
    C C18 0.6462(3) 0.3853(4) 0.22695(15) 0.0832(9) Uani d . 1 1 A .
    H H18A 0.6705 0.2952 0.2397 0.100 Uiso calc R 1 1 . .
    C C19 0.6121(3) 0.4727(5) 0.26767(15) 0.0919(10) Uani d . 1 1 . .
    H H19A 0.6145 0.4432 0.3082 0.110 Uiso calc R 1 1 A .
    C C20 0.5742(3) 0.6041(4) 0.24904(16) 0.0988(11) Uani d . 1 1 A .
    H H20A 0.5509 0.6642 0.2770 0.119 Uiso calc R 1 1 . .
    C C21 0.5702(3) 0.6486(3) 0.18866(15) 0.0837(9) Uani d . 1 1 . .
    H H21A 0.5429 0.7377 0.1760 0.100 Uiso calc R 1 1 A .
    C C22 0.7301(2) 0.5415(2) -0.06068(12) 0.0600(6) Uani d . 1 1 A .
    C C23 0.6899(2) 0.5500(3) -0.12483(13) 0.0745(8) Uani d . 1 1 . .
    H H23A 0.6229 0.6000 -0.1417 0.089 Uiso calc R 1 1 A .
    C C24 0.7487(3) 0.4843(4) -0.16410(15) 0.0911(10) Uani d . 1 1 A .
    H H24A 0.7208 0.4900 -0.2072 0.109 Uiso calc R 1 1 . .
    C C25 0.8477(3) 0.4111(3) -0.13989(17) 0.0886(9) Uani d . 1 1 . .
    H H25A 0.8864 0.3663 -0.1664 0.106 Uiso calc R 1 1 A .
    C C26 0.8892(3) 0.4041(3) -0.07700(17) 0.0907(10) Uani d . 1 1 A .
    H H26A 0.9571 0.3557 -0.0605 0.109 Uiso calc R 1 1 . .
    C C27 0.8312(3) 0.4684(3) -0.03757(14) 0.0814(8) Uani d . 1 1 . .
    H H27B 0.8606 0.4627 0.0054 0.098 Uiso calc R 1 1 A .
loop_
    _atom_site_aniso_label
    _atom_site_aniso_U_11
    _atom_site_aniso_U_22
    _atom_site_aniso_U_33
    _atom_site_aniso_U_12
    _atom_site_aniso_U_13
    _atom_site_aniso_U_23
    S1 0.0676(5) 0.0682(5) 0.0566(5) 0.0009(4) -0.0002(4) 0.0033(4)
    O1 0.0770(15) 0.0821(16) 0.0802(16) 0.0303(14) 0.0244(13) 0.0188(14)
    N1 0.0547(13) 0.0405(12) 0.0571(14) -0.0021(10) 0.0095(12) -0.0025(11)
    N2 0.0521(13) 0.0414(13) 0.0613(15) 0.0027(10) 0.0083(12) 0.0001(11)
    N3 0.0565(14) 0.0391(12) 0.0541(14) 0.0057(10) 0.0087(12) 0.0009(11)
    N4 0.0701(16) 0.0409(13) 0.0739(18) 0.0090(12) 0.0078(14) 0.0095(12)
    C1 0.0547(16) 0.0493(16) 0.0510(16) 0.0035(13) 0.0124(13) 0.0017(14)
    C2 0.0515(15) 0.0411(15) 0.0538(17) 0.0041(12) 0.0141(13) -0.0011(12)
    C3 0.0520(16) 0.0426(16) 0.0537(18) 0.0045(12) 0.0100(14) 0.0000(13)
    C4 0.0642(19) 0.0578(18) 0.0619(19) -0.0034(15) 0.0228(17) -0.0013(16)
    C5 0.067(3) 0.065(2) 0.078(3) -0.013(2) 0.013(2) 0.0013(19)
    C6 0.099(5) 0.058(3) 0.103(5) -0.010(2) 0.008(3) -0.017(2)
    C7 0.086(3) 0.077(3) 0.058(2) 0.005(2) 0.016(2) -0.0122(19)
    C8 0.068(2) 0.063(2) 0.058(2) 0.0005(17) 0.0218(17) -0.0007(16)
    C9 0.108(4) 0.097(4) 0.060(2) -0.011(3) 0.000(2) 0.002(2)
    C10 0.056(2) 0.041(2) 0.090(4) 0.0084(14) -0.009(2) -0.0022(16)
    C11 0.058(3) 0.065(3) 0.091(5) 0.0053(17) -0.014(3) 0.004(3)
    C12 0.062(2) 0.082(3) 0.106(4) -0.002(2) 0.005(2) -0.013(3)
    C13 0.0650(14) 0.0609(14) 0.0593(14) 0.0091(12) 0.0114(12) -0.0032(12)
    C14 0.0601(13) 0.0457(12) 0.0648(14) 0.0013(10) 0.0148(12) -0.0034(11)
    C15 0.0566(13) 0.0487(12) 0.0684(15) 0.0003(11) 0.0148(12) 0.0010(11)
    C16 0.0515(12) 0.0600(14) 0.0624(14) -0.0037(11) 0.0133(11) -0.0042(12)
    C17 0.0625(15) 0.0697(16) 0.0674(16) 0.0046(12) 0.0174(13) 0.0077(13)
    C18 0.0720(17) 0.096(2) 0.080(2) 0.0040(16) 0.0148(16) 0.0204(18)
    C19 0.0706(18) 0.141(3) 0.0634(18) -0.003(2) 0.0134(15) 0.005(2)
    C20 0.102(2) 0.125(3) 0.074(2) -0.002(2) 0.0295(19) -0.026(2)
    C21 0.094(2) 0.0781(19) 0.084(2) 0.0046(16) 0.0306(18) -0.0135(16)
    C22 0.0697(15) 0.0491(13) 0.0631(15) -0.0009(11) 0.0192(13) -0.0049(11)
    C23 0.0679(16) 0.088(2) 0.0664(17) -0.0045(15) 0.0134(14) -0.0070(15)
    C24 0.102(2) 0.110(3) 0.0661(18) -0.016(2) 0.0285(18) -0.0176(18)
    C25 0.117(3) 0.0713(19) 0.091(2) 0.0007(18) 0.051(2) -0.0122(17)
    C26 0.114(3) 0.0713(18) 0.098(2) 0.0306(18) 0.048(2) 0.0051(17)
    C27 0.102(2) 0.0725(18) 0.0740(18) 0.0263(17) 0.0294(17) 0.0056(15)
_geom_special_details
;
 All esds (except the esd in the dihedral angle between two l.s. planes)
 are estimated using the full covariance matrix.  The cell esds are taken
 into account individually in the estimation of esds in distances, angles
 and torsion angles; correlations between esds in cell parameters are only
 used when they are defined by crystal symmetry.  An approximate (isotropic)
 treatment of cell esds is used for estimating esds involving l.s. planes.
;
loop_
    _geom_bond_atom_site_label_1
    _geom_bond_atom_site_label_2
    _geom_bond_site_symmetry_2
    _geom_bond_distance
    _geom_bond_publ_flag
    S1 C1 . 1.668(3) ?
    O1 C15 . 1.223(3) ?
    N1 C1 . 1.345(4) ?
    N1 N2 . 1.383(3) ?
    N1 C13 . 1.539(3) ?
    N2 C2 . 1.303(4) ?
    N3 C1 . 1.370(4) ?
    N3 C2 . 1.373(4) ?
    N3 N4 . 1.407(3) ?
    N4 H1N4 . 0.8979 ?
    N4 H2N4 . 0.8979 ?
    C2 C3 . 1.493(4) ?
    C3 C10 . 1.532(5) ?
    C3 C4 . 1.535(4) ?
    C3 C8 . 1.539(4) ?
    C4 C5 . 1.522(5) ?
    C4 H4A . 0.9700 ?
    C4 H4B . 0.9700 ?
    C5 C12 . 1.509(6) ?
    C5 C6 . 1.517(11) ?
    C5 H5A . 0.9800 ?
    C6 C7 . 1.517(10) ?
    C6 H6A . 0.9700 ?
    C6 H6B . 0.9700 ?
    C7 C9 . 1.518(6) ?
    C7 C8 . 1.547(6) ?
    C7 H7A . 0.9800 ?
    C8 H8A . 0.9700 ?
    C8 H8B . 0.9700 ?
    C9 C11 . 1.534(10) ?
    C9 H9A . 0.9700 ?
    C9 H9B . 0.9700 ?
    C10 C11 . 1.542(6) ?
    C10 H10A . 0.9700 ?
    C10 H10B . 0.9700 ?
    C11 C12 . 1.530(8) ?
    C11 H11A . 0.9800 ?
    C12 H12A . 0.9700 ?
    C12 H12B . 0.9700 ?
    S1A C1A . 1.660(9) ?
    O1A C13 . 1.213(7) ?
    N1A C1A . 1.337(11) ?
    N1A N2A . 1.383(10) ?
    N1A C15 . 1.529(8) ?
    N2A C2A . 1.327(11) ?
    N3A C2A . 1.353(11) ?
    N3A C1A . 1.398(11) ?
    N3A N4A . 1.409(11) ?
    N4A H3N4 . 0.8979 ?
    N4A H4N4 . 0.8979 ?
    C2A C3A . 1.519(13) ?
    C3A C10A . 1.521(16) ?
    C3A C8A . 1.532(12) ?
    C3A C4A . 1.561(12) ?
    C4A C5A . 1.509(13) ?
    C4A H4AA . 0.9700 ?
    C4A H4AB . 0.9700 ?
    C5A C12A . 1.507(15) ?
    C5A C6A . 1.54(2) ?
    C5A H5AA . 0.9800 ?
    C6A C7A . 1.522(19) ?
    C6A H6AA . 0.9700 ?
    C6A H6AB . 0.9700 ?
    C7A C9A . 1.515(15) ?
    C7A C8A . 1.551(13) ?
    C7A H7AA . 0.9800 ?
    C8A H8AA . 0.9700 ?
    C8A H8AB . 0.9700 ?
    C9A C11A . 1.530(18) ?
    C9A H9AA . 0.9700 ?
    C9A H9AB . 0.9700 ?
    C10A C11A . 1.554(16) ?
    C10A H10C . 0.9700 ?
    C10A H10D . 0.9700 ?
    C11A C12A . 1.532(18) ?
    C11A H11B . 0.9800 ?
    C12A H12C . 0.9700 ?
    C12A H12D . 0.9700 ?
    C13 C22 . 1.509(3) ?
    C13 C14 . 1.516(3) ?
    C13 H13A . 0.9800 ?
    C14 C15 . 1.513(3) ?
    C14 H14A . 0.9700 ?
    C14 H14B . 0.9700 ?
    C15 C16 . 1.494(3) ?
    C15 H15A . 0.9800 ?
    C16 C17 . 1.381(3) ?
    C16 C21 . 1.390(4) ?
    C17 C18 . 1.384(4) ?
    C17 H17A . 0.9300 ?
    C18 C19 . 1.356(5) ?
    C18 H18A . 0.9300 ?
    C19 C20 . 1.364(5) ?
    C19 H19A . 0.9300 ?
    C20 C21 . 1.385(5) ?
    C20 H20A . 0.9300 ?
    C21 H21A . 0.9300 ?
    C22 C23 . 1.382(4) ?
    C22 C27 . 1.383(4) ?
    C23 C24 . 1.386(4) ?
    C23 H23A . 0.9300 ?
    C24 C25 . 1.368(5) ?
    C24 H24A . 0.9300 ?
    C25 C26 . 1.357(4) ?
    C25 H25A . 0.9300 ?
    C26 C27 . 1.375(4) ?
    C26 H26A . 0.9300 ?
    C27 H27B . 0.9300 ?
loop_
    _geom_angle_atom_site_label_1
    _geom_angle_atom_site_label_2
    _geom_angle_atom_site_label_3
    _geom_angle_site_symmetry_1
    _geom_angle_site_symmetry_3
    _geom_angle
    _geom_angle_publ_flag
    C1 N1 N2 . . 112.8(2) ?
    C1 N1 C13 . . 125.7(2) ?
    N2 N1 C13 . . 120.7(2) ?
    C2 N2 N1 . . 105.1(2) ?
    C1 N3 C2 . . 109.7(2) ?
    C1 N3 N4 . . 124.6(2) ?
    C2 N3 N4 . . 125.7(2) ?
    N3 N4 H1N4 . . 95.2 ?
    N3 N4 H2N4 . . 122.7 ?
    H1N4 N4 H2N4 . . 121.9 ?
    N1 C1 N3 . . 102.9(2) ?
    N1 C1 S1 . . 130.5(2) ?
    N3 C1 S1 . . 126.6(2) ?
    N2 C2 N3 . . 109.6(3) ?
    N2 C2 C3 . . 124.4(3) ?
    N3 C2 C3 . . 126.0(2) ?
    C2 C3 C10 . . 109.4(3) ?
    C2 C3 C4 . . 112.3(3) ?
    C10 C3 C4 . . 109.9(4) ?
    C2 C3 C8 . . 109.9(2) ?
    C10 C3 C8 . . 106.6(5) ?
    C4 C3 C8 . . 108.7(2) ?
    C5 C4 C3 . . 110.7(3) ?
    C5 C4 H4A . . 109.5 ?
    C3 C4 H4A . . 109.5 ?
    C5 C4 H4B . . 109.5 ?
    C3 C4 H4B . . 109.5 ?
    H4A C4 H4B . . 108.1 ?
    C12 C5 C6 . . 110.5(5) ?
    C12 C5 C4 . . 109.9(3) ?
    C6 C5 C4 . . 108.2(5) ?
    C12 C5 H5A . . 109.4 ?
    C6 C5 H5A . . 109.4 ?
    C4 C5 H5A . . 109.4 ?
    C5 C6 C7 . . 110.6(4) ?
    C5 C6 H6A . . 109.5 ?
    C7 C6 H6A . . 109.5 ?
    C5 C6 H6B . . 109.5 ?
    C7 C6 H6B . . 109.5 ?
    H6A C6 H6B . . 108.1 ?
    C6 C7 C9 . . 109.4(5) ?
    C6 C7 C8 . . 109.1(4) ?
    C9 C7 C8 . . 108.8(3) ?
    C6 C7 H7A . . 109.8 ?
    C9 C7 H7A . . 109.8 ?
    C8 C7 H7A . . 109.8 ?
    C3 C8 C7 . . 110.3(3) ?
    C3 C8 H8A . . 109.6 ?
    C7 C8 H8A . . 109.6 ?
    C3 C8 H8B . . 109.6 ?
    C7 C8 H8B . . 109.6 ?
    H8A C8 H8B . . 108.1 ?
    C7 C9 C11 . . 109.7(4) ?
    C7 C9 H9A . . 109.7 ?
    C11 C9 H9A . . 109.7 ?
    C7 C9 H9B . . 109.7 ?
    C11 C9 H9B . . 109.7 ?
    H9A C9 H9B . . 108.2 ?
    C3 C10 C11 . . 110.5(3) ?
    C3 C10 H10A . . 109.5 ?
    C11 C10 H10A . . 109.5 ?
    C3 C10 H10B . . 109.5 ?
    C11 C10 H10B . . 109.5 ?
    H10A C10 H10B . . 108.1 ?
    C12 C11 C9 . . 109.5(4) ?
    C12 C11 C10 . . 109.6(7) ?
    C9 C11 C10 . . 108.5(5) ?
    C12 C11 H11A . . 109.7 ?
    C9 C11 H11A . . 109.7 ?
    C10 C11 H11A . . 109.7 ?
    C5 C12 C11 . . 109.6(3) ?
    C5 C12 H12A . . 109.7 ?
    C11 C12 H12A . . 109.7 ?
    C5 C12 H12B . . 109.7 ?
    C11 C12 H12B . . 109.7 ?
    H12A C12 H12B . . 108.2 ?
    C1A N1A N2A . . 115.4(7) ?
    C1A N1A C15 . . 124.4(7) ?
    N2A N1A C15 . . 120.2(6) ?
    C2A N2A N1A . . 102.8(7) ?
    C2A N3A C1A . . 109.9(7) ?
    C2A N3A N4A . . 126.3(8) ?
    C1A N3A N4A . . 123.7(7) ?
    N3A N4A H3N4 . . 118.9 ?
    N3A N4A H4N4 . . 112.9 ?
    H3N4 N4A H4N4 . . 84.7 ?
    N1A C1A N3A . . 101.2(7) ?
    N1A C1A S1A . . 131.6(7) ?
    N3A C1A S1A . . 127.1(7) ?
    N2A C2A N3A . . 110.7(8) ?
    N2A C2A C3A . . 121.1(8) ?
    N3A C2A C3A . . 128.2(8) ?
    C2A C3A C10A . . 110.3(11) ?
    C2A C3A C8A . . 112.6(8) ?
    C10A C3A C8A . . 105.1(16) ?
    C2A C3A C4A . . 107.4(9) ?
    C10A C3A C4A . . 112.0(14) ?
    C8A C3A C4A . . 109.5(8) ?
    C5A C4A C3A . . 108.3(9) ?
    C5A C4A H4AA . . 110.0 ?
    C3A C4A H4AA . . 110.0 ?
    C5A C4A H4AB . . 110.0 ?
    C3A C4A H4AB . . 110.0 ?
    H4AA C4A H4AB . . 108.4 ?
    C12A C5A C4A . . 111.1(11) ?
    C12A C5A C6A . . 111.3(12) ?
    C4A C5A C6A . . 109.0(12) ?
    C12A C5A H5AA . . 108.5 ?
    C4A C5A H5AA . . 108.5 ?
    C6A C5A H5AA . . 108.5 ?
    C7A C6A C5A . . 108.8(11) ?
    C7A C6A H6AA . . 109.9 ?
    C5A C6A H6AA . . 109.9 ?
    C7A C6A H6AB . . 109.9 ?
    C5A C6A H6AB . . 109.9 ?
    H6AA C6A H6AB . . 108.3 ?
    C9A C7A C6A . . 110.2(12) ?
    C9A C7A C8A . . 108.5(11) ?
    C6A C7A C8A . . 109.0(12) ?
    C9A C7A H7AA . . 109.7 ?
    C6A C7A H7AA . . 109.7 ?
    C8A C7A H7AA . . 109.7 ?
    C3A C8A C7A . . 110.5(9) ?
    C3A C8A H8AA . . 109.5 ?
    C7A C8A H8AA . . 109.5 ?
    C3A C8A H8AB . . 109.5 ?
    C7A C8A H8AB . . 109.5 ?
    H8AA C8A H8AB . . 108.1 ?
    C7A C9A C11A . . 110.2(12) ?
    C7A C9A H9AA . . 109.6 ?
    C11A C9A H9AA . . 109.6 ?
    C7A C9A H9AB . . 109.6 ?
    C11A C9A H9AB . . 109.6 ?
    H9AA C9A H9AB . . 108.1 ?
    C3A C10A C11A . . 110.3(14) ?
    C3A C10A H10C . . 109.6 ?
    C11A C10A H10C . . 109.6 ?
    C3A C10A H10D . . 109.6 ?
    C11A C10A H10D . . 109.6 ?
    H10C C10A H10D . . 108.1 ?
    C9A C11A C12A . . 108.9(13) ?
    C9A C11A C10A . . 108.1(17) ?
    C12A C11A C10A . . 109.5(18) ?
    C9A C11A H11B . . 110.1 ?
    C12A C11A H11B . . 110.1 ?
    C10A C11A H11B . . 110.1 ?
    C5A C12A C11A . . 109.8(12) ?
    C5A C12A H12C . . 109.7 ?
    C11A C12A H12C . . 109.7 ?
    C5A C12A H12D . . 109.7 ?
    C11A C12A H12D . . 109.7 ?
    H12C C12A H12D . . 108.2 ?
    O1A C13 C22 . . 121.9(4) ?
    O1A C13 C14 . . 112.7(4) ?
    C22 C13 C14 . . 114.8(2) ?
    O1A C13 N1 . . 84.7(4) ?
    C22 C13 N1 . . 110.0(2) ?
    C14 C13 N1 . . 107.8(2) ?
    O1A C13 H13A . . 23.7 ?
    C22 C13 H13A . . 108.0 ?
    C14 C13 H13A . . 108.0 ?
    N1 C13 H13A . . 108.0 ?
    C15 C14 C13 . . 113.0(2) ?
    C15 C14 H14A . . 109.0 ?
    C13 C14 H14A . . 109.0 ?
    C15 C14 H14B . . 109.0 ?
    C13 C14 H14B . . 109.0 ?
    H14A C14 H14B . . 107.8 ?
    O1 C15 C16 . . 121.9(2) ?
    O1 C15 C14 . . 119.7(2) ?
    C16 C15 C14 . . 118.3(2) ?
    O1 C15 N1A . . 66.7(3) ?
    C16 C15 N1A . . 102.4(3) ?
    C14 C15 N1A . . 105.0(3) ?
    O1 C15 H15A . . 43.6 ?
    C16 C15 H15A . . 110.2 ?
    C14 C15 H15A . . 110.2 ?
    N1A C15 H15A . . 110.2 ?
    C17 C16 C21 . . 119.0(3) ?
    C17 C16 C15 . . 121.9(2) ?
    C21 C16 C15 . . 119.0(2) ?
    C16 C17 C18 . . 119.6(3) ?
    C16 C17 H17A . . 120.2 ?
    C18 C17 H17A . . 120.2 ?
    C19 C18 C17 . . 121.2(3) ?
    C19 C18 H18A . . 119.4 ?
    C17 C18 H18A . . 119.4 ?
    C18 C19 C20 . . 119.9(3) ?
    C18 C19 H19A . . 120.1 ?
    C20 C19 H19A . . 120.1 ?
    C19 C20 C21 . . 120.3(3) ?
    C19 C20 H20A . . 119.8 ?
    C21 C20 H20A . . 119.8 ?
    C20 C21 C16 . . 120.0(3) ?
    C20 C21 H21A . . 120.0 ?
    C16 C21 H21A . . 120.0 ?
    C23 C22 C27 . . 118.0(3) ?
    C23 C22 C13 . . 118.9(2) ?
    C27 C22 C13 . . 123.2(2) ?
    C22 C23 C24 . . 120.3(3) ?
    C22 C23 H23A . . 119.8 ?
    C24 C23 H23A . . 119.8 ?
    C25 C24 C23 . . 120.4(3) ?
    C25 C24 H24A . . 119.8 ?
    C23 C24 H24A . . 119.8 ?
    C26 C25 C24 . . 119.8(3) ?
    C26 C25 H25A . . 120.1 ?
    C24 C25 H25A . . 120.1 ?
    C25 C26 C27 . . 120.3(3) ?
    C25 C26 H26A . . 119.9 ?
    C27 C26 H26A . . 119.9 ?
    C26 C27 C22 . . 121.2(3) ?
    C26 C27 H27B . . 119.4 ?
    C22 C27 H27B . . 119.4 ?
loop_
    _geom_torsion_atom_site_label_1
    _geom_torsion_atom_site_label_2
    _geom_torsion_atom_site_label_3
    _geom_torsion_atom_site_label_4
    _geom_torsion_site_symmetry_1
    _geom_torsion_site_symmetry_2
    _geom_torsion_site_symmetry_3
    _geom_torsion_site_symmetry_4
    _geom_torsion
    _geom_torsion_publ_flag
    C1 N1 N2 C2 . . . . -0.2(3) ?
    C13 N1 N2 C2 . . . . -170.9(2) ?
    N2 N1 C1 N3 . . . . 0.5(3) ?
    C13 N1 C1 N3 . . . . 170.5(2) ?
    N2 N1 C1 S1 . . . . 179.8(2) ?
    C13 N1 C1 S1 . . . . -10.1(5) ?
    C2 N3 C1 N1 . . . . -0.5(3) ?
    N4 N3 C1 N1 . . . . -178.1(3) ?
    C2 N3 C1 S1 . . . . -179.9(2) ?
    N4 N3 C1 S1 . . . . 2.5(4) ?
    N1 N2 C2 N3 . . . . -0.1(3) ?
    N1 N2 C2 C3 . . . . 178.8(3) ?
    C1 N3 C2 N2 . . . . 0.4(3) ?
    N4 N3 C2 N2 . . . . 178.0(3) ?
    C1 N3 C2 C3 . . . . -178.5(3) ?
    N4 N3 C2 C3 . . . . -0.9(5) ?
    N2 C2 C3 C10 . . . . 3.2(6) ?
    N3 C2 C3 C10 . . . . -178.1(5) ?
    N2 C2 C3 C4 . . . . 125.5(3) ?
    N3 C2 C3 C4 . . . . -55.8(4) ?
    N2 C2 C3 C8 . . . . -113.4(3) ?
    N3 C2 C3 C8 . . . . 65.3(4) ?
    C2 C3 C4 C5 . . . . -178.8(3) ?
    C10 C3 C4 C5 . . . . -56.8(5) ?
    C8 C3 C4 C5 . . . . 59.5(4) ?
    C3 C4 C5 C12 . . . . 59.5(4) ?
    C3 C4 C5 C6 . . . . -61.2(5) ?
    C12 C5 C6 C7 . . . . -58.6(7) ?
    C4 C5 C6 C7 . . . . 61.7(7) ?
    C5 C6 C7 C9 . . . . 58.6(7) ?
    C5 C6 C7 C8 . . . . -60.3(7) ?
    C2 C3 C8 C7 . . . . 179.5(3) ?
    C10 C3 C8 C7 . . . . 61.1(4) ?
    C4 C3 C8 C7 . . . . -57.3(4) ?
    C6 C7 C8 C3 . . . . 58.0(5) ?
    C9 C7 C8 C3 . . . . -61.3(4) ?
    C6 C7 C9 C11 . . . . -59.2(6) ?
    C8 C7 C9 C11 . . . . 59.9(5) ?
    C2 C3 C10 C11 . . . . 179.7(6) ?
    C4 C3 C10 C11 . . . . 56.0(8) ?
    C8 C3 C10 C11 . . . . -61.6(8) ?
    C7 C9 C11 C12 . . . . 59.6(5) ?
    C7 C9 C11 C10 . . . . -60.0(6) ?
    C3 C10 C11 C12 . . . . -57.8(8) ?
    C3 C10 C11 C9 . . . . 61.7(8) ?
    C6 C5 C12 C11 . . . . 58.4(6) ?
    C4 C5 C12 C11 . . . . -60.9(5) ?
    C9 C11 C12 C5 . . . . -58.9(5) ?
    C10 C11 C12 C5 . . . . 60.0(6) ?
    C1A N1A N2A C2A . . . . 0.7(10) ?
    C15 N1A N2A C2A . . . . 179.4(7) ?
    N2A N1A C1A N3A . . . . -1.4(10) ?
    C15 N1A C1A N3A . . . . 179.9(6) ?
    N2A N1A C1A S1A . . . . -177.2(7) ?
    C15 N1A C1A S1A . . . . 4.2(14) ?
    C2A N3A C1A N1A . . . . 1.6(10) ?
    N4A N3A C1A N1A . . . . 179.1(8) ?
    C2A N3A C1A S1A . . . . 177.6(7) ?
    N4A N3A C1A S1A . . . . -4.9(13) ?
    N1A N2A C2A N3A . . . . 0.4(10) ?
    N1A N2A C2A C3A . . . . 178.7(8) ?
    C1A N3A C2A N2A . . . . -1.3(11) ?
    N4A N3A C2A N2A . . . . -178.7(8) ?
    C1A N3A C2A C3A . . . . -179.5(9) ?
    N4A N3A C2A C3A . . . . 3.1(15) ?
    N2A C2A C3A C10A . . . . 4(2) ?
    N3A C2A C3A C10A . . . . -177.6(18) ?
    N2A C2A C3A C8A . . . . 121.5(10) ?
    N3A C2A C3A C8A . . . . -60.5(14) ?
    N2A C2A C3A C4A . . . . -118.0(10) ?
    N3A C2A C3A C4A . . . . 60.1(12) ?
    C2A C3A C4A C5A . . . . 177.7(9) ?
    C10A C3A C4A C5A . . . . 56.4(16) ?
    C8A C3A C4A C5A . . . . -59.8(11) ?
    C3A C4A C5A C12A . . . . -59.7(13) ?
    C3A C4A C5A C6A . . . . 63.2(13) ?
    C12A C5A C6A C7A . . . . 58.1(17) ?
    C4A C5A C6A C7A . . . . -64.7(16) ?
    C5A C6A C7A C9A . . . . -58.3(17) ?
    C5A C6A C7A C8A . . . . 60.7(16) ?
    C2A C3A C8A C7A . . . . 176.5(10) ?
    C10A C3A C8A C7A . . . . -63.3(14) ?
    C4A C3A C8A C7A . . . . 57.1(12) ?
    C9A C7A C8A C3A . . . . 62.0(13) ?
    C6A C7A C8A C3A . . . . -58.0(14) ?
    C6A C7A C9A C11A . . . . 60.5(16) ?
    C8A C7A C9A C11A . . . . -58.8(15) ?
    C2A C3A C10A C11A . . . . -174.6(18) ?
    C8A C3A C10A C11A . . . . 64(2) ?
    C4A C3A C10A C11A . . . . -55(3) ?
    C7A C9A C11A C12A . . . . -59.8(17) ?
    C7A C9A C11A C10A . . . . 59.1(18) ?
    C3A C10A C11A C9A . . . . -63(3) ?
    C3A C10A C11A C12A . . . . 56(3) ?
    C4A C5A C12A C11A . . . . 62.8(15) ?
    C6A C5A C12A C11A . . . . -58.8(16) ?
    C9A C11A C12A C5A . . . . 58.7(17) ?
    C10A C11A C12A C5A . . . . -59.2(17) ?
    C1 N1 C13 O1A . . . . -14.9(5) ?
    N2 N1 C13 O1A . . . . 154.5(4) ?
    C1 N1 C13 C22 . . . . 107.2(3) ?
    N2 N1 C13 C22 . . . . -83.5(3) ?
    C1 N1 C13 C14 . . . . -127.0(3) ?
    N2 N1 C13 C14 . . . . 42.3(3) ?
    O1A C13 C14 C15 . . . . -29.6(5) ?
    C22 C13 C14 C15 . . . . -175.0(2) ?
    N1 C13 C14 C15 . . . . 62.1(3) ?
    C13 C14 C15 O1 . . . . 12.7(3) ?
    C13 C14 C15 C16 . . . . -172.1(2) ?
    C13 C14 C15 N1A . . . . -58.7(4) ?
    C1A N1A C15 O1 . . . . 18.2(7) ?
    N2A N1A C15 O1 . . . . -160.4(8) ?
    C1A N1A C15 C16 . . . . -101.5(8) ?
    N2A N1A C15 C16 . . . . 80.0(7) ?
    C1A N1A C15 C14 . . . . 134.4(8) ?
    N2A N1A C15 C14 . . . . -44.1(7) ?
    O1 C15 C16 C17 . . . . 147.4(3) ?
    C14 C15 C16 C17 . . . . -27.7(3) ?
    N1A C15 C16 C17 . . . . -142.5(4) ?
    O1 C15 C16 C21 . . . . -27.7(4) ?
    C14 C15 C16 C21 . . . . 157.1(2) ?
    N1A C15 C16 C21 . . . . 42.4(4) ?
    C21 C16 C17 C18 . . . . 0.7(4) ?
    C15 C16 C17 C18 . . . . -174.5(2) ?
    C16 C17 C18 C19 . . . . -1.7(4) ?
    C17 C18 C19 C20 . . . . 1.3(5) ?
    C18 C19 C20 C21 . . . . 0.1(5) ?
    C19 C20 C21 C16 . . . . -1.2(5) ?
    C17 C16 C21 C20 . . . . 0.7(4) ?
    C15 C16 C21 C20 . . . . 176.0(3) ?
    O1A C13 C22 C23 . . . . 8.0(6) ?
    C14 C13 C22 C23 . . . . 149.9(2) ?
    N1 C13 C22 C23 . . . . -88.4(3) ?
    O1A C13 C22 C27 . . . . -171.8(5) ?
    C14 C13 C22 C27 . . . . -30.0(4) ?
    N1 C13 C22 C27 . . . . 91.8(3) ?
    C27 C22 C23 C24 . . . . 1.3(4) ?
    C13 C22 C23 C24 . . . . -178.6(3) ?
    C22 C23 C24 C25 . . . . -0.4(5) ?
    C23 C24 C25 C26 . . . . -0.8(5) ?
    C24 C25 C26 C27 . . . . 1.0(5) ?
    C25 C26 C27 C22 . . . . -0.1(5) ?
    C23 C22 C27 C26 . . . . -1.0(4) ?
    C13 C22 C27 C26 . . . . 178.8(3) ?
loop_
    _geom_hbond_atom_site_label_D
    _geom_hbond_atom_site_label_H
    _geom_hbond_atom_site_label_A
    _geom_hbond_site_symmetry_A
    _geom_hbond_distance_DH
    _geom_hbond_distance_HA
    _geom_hbond_distance_DA
    _geom_hbond_angle_DHA
    _geom_hbond_publ_flag
    N4 H1N4 S1 3_675 0.90 2.60 3.475(3) 166 yes
    C4 H4B N4 . 0.97 2.53 3.177(4) 124 yes
_iucr_refine_instructions_details
;
TITL a in P2(1)/c
CELL 1.54178  11.9409   9.5478  22.0034  90.000 103.610  90.000
ZERR    4.00   0.0003   0.0003   0.0006   0.000   0.002   0.000
LATT  1
SYMM -X, 0.5+Y, 0.5-Z
SFAC C H N O S
UNIT 108 120 16 4 4
TEMP 23.000
ACTA
CONF
L.S. 10
BOND $H
FMAP 2 2 60
PLAN 20
OMIT -1 2 3
size 0.981 0.659 0.326
WGHT    0.034900    1.330700
FVAR       0.53798   0.76271
PART   1
S1    5    0.521272    0.891811   -0.088640    21.00000    0.06762    0.06811 =
         0.05652    0.00329   -0.00023    0.00080
O1    4    0.519274    0.689229    0.055757    21.00000    0.07688    0.08182 =
         0.08021    0.01888    0.02453    0.03048
N1    3    0.701360    0.764525   -0.007068    21.00000    0.05456    0.04048 =
         0.05731   -0.00252    0.00947   -0.00206
N2    3    0.797095    0.797653    0.039716    21.00000    0.05223    0.04139 =
         0.06109    0.00010    0.00826    0.00265
N3    3    0.702811    0.986192    0.000861    21.00000    0.05654    0.03889 =
         0.05420    0.00112    0.00861    0.00562
N4    3    0.671324    1.128542   -0.006961    21.00000    0.06951    0.04259 =
         0.07222    0.00688    0.01089    0.00911
AFIX 3
H1N4  2    0.611004    1.129564    0.012262    21.00000   -1.20000
H2N4  2    0.666240    1.174707   -0.043502    21.00000   -1.20000
AFIX 0
C1    1    0.640995    0.878206   -0.031866    21.00000    0.05477    0.04936 =
         0.05096    0.00141    0.01250    0.00339
C2    1    0.796087    0.933785    0.043787    21.00000    0.05165    0.04097 =
         0.05388   -0.00099    0.01407    0.00406
C3    1    0.882702    1.017685    0.089309    21.00000    0.05187    0.04260 =
         0.05343   -0.00005    0.01006    0.00440
C4    1    0.939636    1.130761    0.057107    21.00000    0.06412    0.05791 =
         0.06171   -0.00142    0.02298   -0.00342
AFIX  23
H4A   2    0.976304    1.087176    0.026980    21.00000   -1.20000
H4B   2    0.881234    1.194818    0.034752    21.00000   -1.20000
AFIX   0
C5    1    1.029162    1.211835    0.104930    21.00000    0.06649    0.06542 =
         0.07780    0.00130    0.01252   -0.01351
AFIX  13
H5A   2    1.064785    1.282878    0.083396    21.00000   -1.20000
AFIX   0
C6    1    0.968414    1.283259    0.149770    21.00000    0.09793    0.05757 =
         0.10122   -0.01601    0.00772   -0.00967
AFIX  23
H6A   2    0.909358    1.345566    0.126666    21.00000   -1.20000
H6B   2    1.023391    1.338969    0.179554    21.00000   -1.20000
AFIX   0
C7    1    0.913824    1.175331    0.184488    21.00000    0.08562    0.07715 =
         0.05793   -0.01216    0.01636    0.00528
AFIX  13
H7A   2    0.875748    1.222457    0.213717    21.00000   -1.20000
AFIX   0
C8    1    0.824523    1.089111    0.136626    21.00000    0.06839    0.06285 =
         0.05760   -0.00072    0.02172    0.00045
AFIX  23
H8A   2    0.790406    1.018587    0.158405    21.00000   -1.20000
H8B   2    0.763489    1.150336    0.114644    21.00000   -1.20000
AFIX   0
C9    1    1.006330    1.076901    0.220074    21.00000    0.10801    0.09706 =
         0.05958    0.00208    0.00006   -0.01005
AFIX  23
H9A   2    0.971771    1.007645    0.242270    21.00000   -1.20000
H9B   2    1.062581    1.129486    0.250548    21.00000   -1.20000
AFIX   0
C10   1    0.974816    0.919522    0.127143    21.00000    0.05641    0.04098 =
         0.09049   -0.00239   -0.00968    0.00807
AFIX  23
H10A  2    1.011808    0.868871    0.099009    21.00000   -1.20000
H10B  2    0.938778    0.851716    0.149307    21.00000   -1.20000
AFIX   0
C11   1    1.065965    1.003522    0.174392    21.00000    0.05801    0.06461 =
         0.09084    0.00361   -0.01419    0.00550
AFIX  13
H11A  2    1.125505    0.939964    0.197386    21.00000   -1.20000
AFIX   0
C12   1    1.120814    1.113113    0.139667    21.00000    0.06229    0.08225 =
         0.10567   -0.01355    0.00559   -0.00291
AFIX  23
H12A  2    1.178874    1.165300    0.169281    21.00000   -1.20000
H12B  2    1.158016    1.067010    0.110386    21.00000   -1.20000
AFIX   0
PART   2
S1A   5    0.417098    0.877261    0.064364   -21.00000    0.06373
O1A   4    0.567781    0.661678   -0.040323   -21.00000    0.06614
N1A   3    0.632324    0.760183    0.089072   -21.00000    0.04988
N2A   3    0.748045    0.793743    0.104906   -21.00000    0.04988
N3A   3    0.637340    0.981347    0.093535   -21.00000    0.04964
N4A   3    0.603176    1.122889    0.090418   -21.00000    0.05781
AFIX 3
H3N4  2    0.560828    1.158009    0.053288   -21.00000   -1.20000
H4N4  2    0.539100    1.140203    0.105447   -21.00000   -1.20000
AFIX 0
C1A   1    0.560191    0.869397    0.080585   -21.00000    0.04975
C2A   1    0.746865    0.932894    0.106846   -21.00000    0.04885
SAME C3 > C12
C3A   1    0.858198    1.016416    0.124040   -21.00000    0.04583
C4A   1    0.857122    1.098912    0.185182   -21.00000    0.05996
AFIX  23
H4AA  2    0.792780    1.163731    0.177728   -21.00000   -1.20000
H4AB  2    0.848892    1.034468    0.217933   -21.00000   -1.20000
AFIX   0
C5A   1    0.969324    1.178120    0.204847   -21.00000    0.07164
AFIX  13
H5AA  2    0.969644    1.228646    0.243656   -21.00000   -1.20000
AFIX   0
C6A   1    0.976703    1.285585    0.153929   -21.00000    0.05004
AFIX  23
H6AA  2    0.909753    1.346371    0.146244   -21.00000   -1.20000
H6AB  2    1.045003    1.343037    0.167568   -21.00000   -1.20000
AFIX   0
C7A   1    0.981913    1.207895    0.094194   -21.00000    0.06126
AFIX  13
H7AA  2    0.987888    1.275257    0.061500   -21.00000   -1.20000
AFIX   0
C8A   1    0.870804    1.119114    0.072618   -21.00000    0.06737
AFIX  23
H8AA  2    0.804261    1.180504    0.062737   -21.00000   -1.20000
H8AB  2    0.874079    1.067563    0.035088   -21.00000   -1.20000
AFIX   0
C9A   1    1.084756    1.110068    0.106403   -21.00000    0.08349
AFIX  23
H9AA  2    1.155072    1.163839    0.120230   -21.00000   -1.20000
H9AB  2    1.088256    1.062249    0.067998   -21.00000   -1.20000
AFIX   0
C10A  1    0.961808    0.919141    0.132175   -21.00000    0.11201
AFIX  23
H10C  2    0.962552    0.875546    0.092453   -21.00000   -1.20000
H10D  2    0.955967    0.845675    0.161722   -21.00000   -1.20000
AFIX   0
C11A  1    1.075444    1.002340    0.156330   -21.00000    0.07023
AFIX  13
H11B  2    1.141655    0.938681    0.163769   -21.00000   -1.20000
AFIX   0
C12A  1    1.070886    1.079523    0.216776   -21.00000    0.07603
AFIX  23
H12C  2    1.063923    1.012242    0.248713   -21.00000   -1.20000
H12D  2    1.141588    1.131951    0.231738   -21.00000   -1.20000
AFIX   0
PART   0
C13   1    0.662355    0.611469   -0.019346    11.00000    0.06510    0.06082 =
         0.05936   -0.00316    0.01152    0.00908
AFIX  13
PART   1
H13A  2    0.580984    0.611743   -0.041638    21.00000   -1.20000
AFIX   0
PART   0
C14   1    0.671683    0.541299    0.043472    11.00000    0.06024    0.04571 =
         0.06487   -0.00339    0.01499    0.00129
AFIX  23
H14A  2    0.651746    0.443109    0.036746    11.00000   -1.20000
H14B  2    0.750945    0.546485    0.067399    11.00000   -1.20000
AFIX   0
C15   1    0.594419    0.607041    0.081009    11.00000    0.05676    0.04882 =
         0.06842    0.00097    0.01491    0.00005
AFIX  13
PART   2
H15A  2    0.513655    0.600939    0.057966   -21.00000   -1.20000
AFIX   0
PART   0
C16   1    0.606774    0.560254    0.147040    11.00000    0.05151    0.05992 =
         0.06233   -0.00415    0.01325   -0.00353
C17   1    0.645616    0.427839    0.166746    11.00000    0.06270    0.06970 =
         0.06735    0.00753    0.01736    0.00460
AFIX  43
H17A  2    0.671204    0.367529    0.139692    11.00000   -1.20000
AFIX   0
C18   1    0.646270    0.385343    0.226955    11.00000    0.07183    0.09584 =
         0.08058    0.02094    0.01482    0.00368
AFIX  43
H18A  2    0.670563    0.295238    0.239729    11.00000   -1.20000
AFIX   0
C19   1    0.612091    0.472867    0.267628    11.00000    0.07061    0.14079 =
         0.06308    0.00486    0.01349   -0.00304
AFIX  43
H19A  2    0.614593    0.443347    0.308204    11.00000   -1.20000
AFIX   0
C20   1    0.574065    0.604134    0.249021    11.00000    0.10242    0.12433 =
         0.07363   -0.02562    0.02942   -0.00170
AFIX  43
H20A  2    0.550613    0.664073    0.276961    11.00000   -1.20000
AFIX   0
C21   1    0.570223    0.648564    0.188695    11.00000    0.09381    0.07796 =
         0.08381   -0.01317    0.03045    0.00472
AFIX  43
H21A  2    0.543115    0.737731    0.176017    11.00000   -1.20000
AFIX   0
C22   1    0.730166    0.541560   -0.060704    11.00000    0.06956    0.04916 =
         0.06318   -0.00494    0.01917   -0.00064
C23   1    0.689827    0.549982   -0.124805    11.00000    0.06794    0.08821 =
         0.06636   -0.00693    0.01345   -0.00437
AFIX  43
H23A  2    0.622864    0.599931   -0.141675    11.00000   -1.20000
AFIX   0
C24   1    0.748759    0.484273   -0.164105    11.00000    0.10136    0.11022 =
         0.06614   -0.01762    0.02826   -0.01583
AFIX  43
H24A  2    0.720856    0.489972   -0.207212    11.00000   -1.20000
AFIX   0
C25   1    0.847667    0.411132   -0.139859    11.00000    0.11698    0.07140 =
         0.09102   -0.01233    0.05066    0.00075
AFIX  43
H25A  2    0.886379    0.366305   -0.166399    11.00000   -1.20000
AFIX   0
C26   1    0.889167    0.404138   -0.076996    11.00000    0.11384    0.07138 =
         0.09801    0.00489    0.04778    0.03038
AFIX  43
H26A  2    0.957039    0.355589   -0.060514    11.00000   -1.20000
AFIX   0
C27   1    0.831333    0.468496   -0.037561    11.00000    0.10191    0.07260 =
         0.07412    0.00572    0.02960    0.02623
AFIX  43
H27B  2    0.860703    0.462847    0.005438    11.00000   -1.20000
HKLF 4
REM  a in P2(1)/c
REM R1 =  0.0559 for   3341 Fo > 4sig(Fo)  and  0.0748 for all   4512 data
REM    384 parameters refined using     34 restraints
END
WGHT      0.0336      1.3415
REM Highest difference peak  0.183,  deepest hole -0.179,  1-sigma level  0.032
Q1    1   0.4190  0.9160  0.0462  11.00000  0.05    0.18
Q2    1   0.4310  0.9336  0.0643  11.00000  0.05    0.16
Q3    1   0.4155  0.8259  0.0745  11.00000  0.05    0.16
Q4    1   0.5997  0.8814 -0.0761  11.00000  0.05    0.15
Q5    1   0.7626  0.4041 -0.0546  11.00000  0.05    0.13
Q6    1   1.0844  1.0330  0.1258  11.00000  0.05    0.12
Q7    1   0.5853  0.3722  0.0808  11.00000  0.05    0.12
Q8    1   0.7998  0.3611 -0.0929  11.00000  0.05    0.12
Q9    1   0.8111  0.3405 -0.0815  11.00000  0.05    0.12
Q10   1   1.0373  0.9168  0.0784  11.00000  0.05    0.11
Q11   1   0.7054  0.5464 -0.2165  11.00000  0.05    0.11
Q12   1   0.5720  1.0993  0.1022  11.00000  0.05    0.11
Q13   1   0.6587  0.7739  0.0467  11.00000  0.05    0.10
Q14   1   0.5494  0.4445  0.0608  11.00000  0.05    0.10
Q15   1   0.5402  1.2851  0.0592  11.00000  0.05    0.10
Q16   1   0.6782  0.6640 -0.2160  11.00000  0.05    0.10
Q17   1   0.4633  0.5985  0.2572  11.00000  0.05    0.10
Q18   1   0.7065  0.3210 -0.1371  11.00000  0.05    0.10
Q19   1   0.3629  0.9687  0.0775  11.00000  0.05    0.10
Q20   1   0.8813  1.4263  0.1956  11.00000  0.05    0.10
;
