# Supplementary material for: 3-(1-Adamant­yl)-4-amino-1-(2-benzoyl-1-phenyl­eth­yl)-1H-1,2,4-triazol-5(4H)-thione
Source: Acta Crystallogr Sect E Struct Rep Online. 2012 Apr 18;68(Pt 5):o1439–40. doi: 10.1107/S1600536812015929 (PMC3344558; doi:10.1107/S1600536812015929)
Supplement: Supplementary file 2 [file e-68-o1439-Isup2.hkl]

# 
# h,k,l, Fc-squared, Fo-squared, sigma(Fo-squared) and status flag 
# 
data_I
_shelx_title ' a in P2(1)/c' 
_shelx_refln_list_code          4 
_shelx_F_calc_maximum      191.46 
_exptl_crystal_F_000       976.00 
_reflns_d_resolution_high  0.8225 
 
loop_ 
 _symmetry_equiv_pos_as_xyz 
 'x, y, z' 
 '-x, y+1/2, -z+1/2' 
 '-x, -y, -z' 
 'x, -y-1/2, z-1/2' 
 
_cell_length_a    11.9409 
_cell_length_b     9.5478 
_cell_length_c    22.0034 
_cell_angle_alpha  90.000 
_cell_angle_beta  103.610 
_cell_angle_gamma  90.000 
 
_shelx_F_squared_multiplier     1.000 
 
loop_ 
 _refln_index_h 
 _refln_index_k 
 _refln_index_l 
 _refln_F_squared_calc 
 _refln_F_squared_meas 
 _refln_F_squared_sigma 
 _refln_observed_status 
   1   0   0      822.42      952.54     27.16 o 
   2   0   0     2678.80     2645.31     75.04 o 
   3   0   0     6968.88     6970.15    197.34 o 
   4   0   0     2712.42     2635.79     75.91 o 
   5   0   0       40.18       83.35      7.88 o 
   6   0   0      807.63      769.54     33.45 o 
   7   0   0       13.86       20.80      9.74 o 
   8   0   0        2.22       -0.16      1.90 o 
   9   0   0        7.15       18.21      2.01 o 
  10   0   0       35.55       41.78      2.37 o 
  11   0   0       43.61       47.42      2.68 o 
  12   0   0        0.09       -1.82      1.82 o 
  13   0   0       26.22       36.26      5.72 o 
  14   0   0        0.47       -1.08      1.83 o 
   1   1   0     1505.74     1528.86     36.21 o 
   2   1   0     8242.18     7975.11    171.52 o 
   3   1   0       26.76       12.41      1.40 o 
   4   1   0     2034.03     1962.89     47.12 o 
   5   1   0     2232.18     2067.41     46.31 o 
   6   1   0      337.84      295.49      8.63 o 
   7   1   0      251.16      268.40     12.06 o 
   8   1   0       70.39       68.74      5.49 o 
   9   1   0        1.07        1.97      1.30 o 
  10   1   0       16.36       16.26      1.42 o 
  11   1   0      142.42      165.32      3.51 o 
  12   1   0        9.76       11.59      1.50 o 
  13   1   0        0.67        0.26      1.19 o 
  14   1   0        5.91        3.91      1.36 o 
   0   2   0    25790.69    23836.77    646.73 o 
   1   2   0      181.90      154.54      4.44 o 
   2   2   0     5591.32     5404.11    147.30 o 
   3   2   0      288.28      310.07      9.60 o 
   4   2   0     2719.92     2720.96    130.22 o 
   5   2   0      109.74      140.69      5.36 o 
   6   2   0        2.12        5.28      1.70 o 
   7   2   0       12.30       21.18      2.74 o 
   8   2   0       70.14       79.39      9.16 o 
   9   2   0       55.11       46.63      1.90 o 
  10   2   0        0.51        2.39      1.41 o 
  11   2   0        0.69        6.80      1.35 o 
  12   2   0        7.64        5.06      1.37 o 
  13   2   0        1.51        1.83      1.49 o 
   1   3   0      178.20      175.32      7.71 o 
   2   3   0     2837.16     2695.11     91.12 o 
   3   3   0      275.68      264.41     15.42 o 
   4   3   0       46.06       79.58      7.56 o 
   5   3   0     1934.24     1904.53     47.68 o 
   6   3   0       14.33        8.83      4.61 o 
   7   3   0       44.28       72.85      5.28 o 
   8   3   0        4.25        7.83      2.95 o 
   9   3   0        9.99       12.26      1.83 o 
  10   3   0        8.05        2.58      1.60 o 
  11   3   0       63.83       73.42      2.47 o 
  12   3   0       13.47       16.28      1.92 o 
  13   3   0       43.84       35.49      3.37 o 
   0   4   0     4584.61     4669.00    183.46 o 
   1   4   0     3208.47     3229.00     90.26 o 
   2   4   0     4487.07     4461.78    117.87 o 
   3   4   0      584.51      548.23     13.79 o 
   4   4   0     1231.77     1248.76     47.47 o 
   5   4   0       96.47      158.00     10.40 o 
   6   4   0       47.49       70.81      8.12 o 
   8   4   0        3.89        6.88      1.72 o 
   9   4   0       61.15       58.28      2.39 o 
  10   4   0       18.56       15.71      1.58 o 
  11   4   0       16.94       20.20      1.90 o 
  12   4   0       57.88       75.92      5.28 o 
  13   4   0       31.46       35.13      3.84 o 
   1   5   0      897.00     1060.59     24.83 o 
   2   5   0      421.38      438.46      9.99 o 
   3   5   0      472.89      503.66     13.01 o 
   4   5   0     1578.79     1715.10     63.97 o 
   5   5   0       51.74       51.21      7.08 o 
   6   5   0        4.34       17.52      6.95 o 
   7   5   0       14.33       17.66      2.17 o 
   8   5   0       33.34       35.11      2.36 o 
   9   5   0      105.85      116.05      3.76 o 
  10   5   0        5.07        2.98      1.62 o 
  11   5   0       14.45       16.58      2.15 o 
  12   5   0       13.72       11.11      1.61 o 
   0   6   0      898.11      971.52     28.10 o 
   1   6   0       43.13       46.14      3.13 o 
   2   6   0       21.72       25.35      3.08 o 
   3   6   0       34.66       48.35      5.48 o 
   4   6   0       16.04       22.04      5.07 o 
   5   6   0      192.11      199.84      8.52 o 
   6   6   0      282.94      282.19      7.16 o 
   7   6   0        0.23        9.77      1.69 o 
   8   6   0       38.68       41.60      2.44 o 
   9   6   0        2.34        7.36      2.18 o 
  10   6   0        4.58        7.02      1.93 o 
  11   6   0        0.94        2.10      1.22 o 
  12   6   0        0.03       -1.31      1.95 o 
   1   7   0       54.47       59.11      2.96 o 
   2   7   0        1.44        0.77      2.03 o 
   3   7   0      207.68      213.43      4.27 o 
   4   7   0       37.24       45.81      1.75 o 
   5   7   0       26.17       27.45      1.60 o 
   6   7   0        7.02       17.16      2.08 o 
   7   7   0        1.08       -0.70      1.67 o 
   8   7   0       22.48       20.76      1.98 o 
   9   7   0       37.02       55.56      3.36 o 
  10   7   0        6.74        9.82      1.34 o 
  11   7   0       14.16       22.11      2.19 o 
   0   8   0      251.76      237.23      6.58 o 
   1   8   0      208.23      185.13      3.88 o 
   2   8   0       39.68       40.32      2.61 o 
   3   8   0       18.05       14.15      1.97 o 
   4   8   0      153.37      152.88      4.20 o 
   5   8   0      181.49      174.91      5.33 o 
   6   8   0        3.39        1.65      1.73 o 
   7   8   0       15.61       15.51      1.79 o 
   8   8   0        0.07        1.73      1.44 o 
   9   8   0        0.11       -0.40      1.25 o 
  10   8   0        8.44       10.51      1.64 o 
   1   9   0        2.66       -0.13      2.31 o 
   2   9   0       54.08       47.62      2.37 o 
   3   9   0       10.60        7.46      1.88 o 
   4   9   0       70.33       70.68      3.28 o 
   5   9   0       37.63       36.90      2.54 o 
   6   9   0       40.17       41.78      2.36 o 
   7   9   0        0.04       -1.35      1.35 o 
   8   9   0        0.32        0.74      1.13 o 
   0  10   0      155.27      127.39      6.82 o 
   1  10   0       16.95        8.75      2.33 o 
   2  10   0       90.11       80.44      3.11 o 
   3  10   0       64.74       61.92      3.97 o 
   4  10   0        0.18        0.56      2.74 o 
   5  10   0        0.38       -1.44      1.44 o 
   6  10   0        4.58        3.26      1.67 o 
   7  10   0        4.63        2.22      5.55 o 
   1  11   0        0.19        1.03      2.53 o 
   2  11   0       24.67       22.60      4.31 o 
   3  11   0        2.10        0.19      3.24 o 
   4  11   0        0.56       -1.25      5.05 o 
 -14   1   1        0.04        0.49      1.25 o 
 -13   1   1        0.06        1.68      1.21 o 
 -12   1   1      182.43      162.68      5.04 o 
 -11   1   1        1.89        5.71      1.27 o 
 -10   1   1        0.21        2.03      1.24 o 
  -9   1   1        0.77        8.52      1.38 o 
  -8   1   1      131.93      146.40      7.77 o 
  -7   1   1      319.34      304.87     13.32 o 
  -6   1   1      463.31      446.25      8.89 o 
  -5   1   1        9.37       16.74      1.47 o 
  -4   1   1      213.71      204.71      6.32 o 
  -3   1   1     4934.55     5038.24    168.30 o 
  -2   1   1     2949.88     2595.32     73.76 o 
  -1   1   1     2076.02     2061.26     83.54 o 
   0   1   1      649.20      723.31     14.09 o 
   1   1   1     3432.57     3364.71     64.79 o 
   2   1   1    30798.07    29458.00    575.30 o 
   3   1   1    14615.89    15303.52    359.80 o 
   4   1   1     1275.79     1224.47     29.84 o 
   5   1   1       21.81       39.57      4.80 o 
   6   1   1      228.26      258.13     11.68 o 
   7   1   1       41.91       43.81      2.60 o 
   8   1   1       73.12       66.34      5.08 o 
   9   1   1        0.51        4.56      1.33 o 
  10   1   1      131.10      117.32      2.79 o 
  11   1   1        0.25        5.33      1.30 o 
  12   1   1       14.19       10.59      1.45 o 
  13   1   1        1.50        3.56      1.38 o 
 -14   2   1       14.85       11.32      2.35 o 
 -13   2   1       42.41       48.98      3.27 o 
 -12   2   1        7.29        2.63      1.39 o 
 -11   2   1      273.78      261.86      4.71 o 
 -10   2   1      305.80      308.26      5.71 o 
  -9   2   1      693.10      662.43      9.97 o 
  -8   2   1      363.12      376.09     16.39 o 
  -7   2   1       21.24       20.25      2.64 o 
  -6   2   1      187.41      200.26      6.79 o 
  -5   2   1      116.85       99.69      5.19 o 
  -4   2   1       38.62       83.70      3.89 o 
  -3   2   1     4263.71     4025.58    135.26 o 
  -2   2   1      608.02      626.12     22.11 o 
  -1   2   1      740.62      672.40     14.68 o 
   0   2   1     9363.48     8777.24    184.65 o 
   1   2   1        0.49       13.45      0.82 o 
   2   2   1    20790.70    19852.65    660.13 o 
   3   2   1     9697.67     9714.09    323.63 o 
   4   2   1      381.55      454.10     24.82 o 
   5   2   1       10.51       10.48      1.75 o 
   6   2   1      123.78      100.07      5.81 o 
   7   2   1      523.56      526.38     21.38 o 
   8   2   1      224.14      255.25      9.93 o 
   9   2   1      232.67      235.81      4.06 o 
  10   2   1       13.31       18.29      1.60 o 
  11   2   1       72.24       91.89      2.66 o 
  12   2   1       38.90       37.47      2.12 o 
  13   2   1        2.10        0.95      1.54 o 
 -13   3   1        0.46       -1.50      1.50 o 
 -12   3   1       35.10       41.85      2.94 o 
 -11   3   1        6.13        4.43      1.34 o 
 -10   3   1        5.94        4.52      1.43 o 
  -9   3   1       42.95       36.56      1.84 o 
  -8   3   1        5.84        4.80      2.50 o 
  -7   3   1        0.10        3.61      2.50 o 
  -6   3   1      195.38      218.05     10.81 o 
  -5   3   1      143.26      132.60      5.31 o 
  -4   3   1      133.12      162.62      9.48 o 
  -3   3   1        5.24        4.90      3.10 o 
  -2   3   1     3357.50     3400.42     86.55 o 
  -1   3   1      513.66      475.09     13.20 o 
   0   3   1     2960.82     2662.33     60.11 o 
   1   3   1      343.06      295.41      7.91 o 
   2   3   1      102.76      120.99      4.92 o 
   3   3   1      587.62      605.05     20.77 o 
   4   3   1      477.65      498.43     27.30 o 
   5   3   1        0.36        4.56      3.78 o 
   7   3   1      153.26      147.06     17.33 o 
   8   3   1       12.11       11.66      1.85 o 
   9   3   1       74.24       70.76      2.75 o 
  10   3   1       61.96       66.70      2.39 o 
  11   3   1        3.76        3.10      1.37 o 
  12   3   1        0.53       -0.54      1.65 o 
  13   3   1        2.01        1.62      2.96 o 
 -13   4   1        4.79        2.99      1.35 o 
 -12   4   1        1.73        4.50      1.82 o 
 -11   4   1       11.39       12.92      1.71 o 
 -10   4   1       70.38       72.37      2.56 o 
  -9   4   1       97.73       89.19      2.95 o 
  -8   4   1      188.13      199.91      5.05 o 
  -6   4   1       46.40       31.61      6.79 o 
  -5   4   1        0.22       10.18      5.14 o 
  -4   4   1      186.44      181.14     12.04 o 
  -3   4   1     1996.15     1881.54     51.07 o 
  -2   4   1      513.51      478.58     12.03 o 
  -1   4   1      722.18      712.88     21.50 o 
   0   4   1       48.23       49.23      3.70 o 
   1   4   1       15.92        9.05      3.39 o 
   2   4   1      661.33      686.75     19.96 o 
   3   4   1       29.89       33.44      3.80 o 
   4   4   1      350.76      425.16     18.93 o 
   5   4   1      185.99      180.63     11.53 o 
   6   4   1       66.15       88.11      8.88 o 
   7   4   1      165.58      174.79     13.99 o 
   8   4   1       93.23       90.22      3.05 o 
   9   4   1       22.91       19.47      1.73 o 
  10   4   1        7.35        8.06      1.62 o 
  11   4   1        1.25        2.26      1.95 o 
  12   4   1        2.40        4.32      1.74 o 
  13   4   1        1.75        6.20      1.40 o 
 -12   5   1       11.95       14.43      1.83 o 
 -11   5   1        1.21        2.30      1.52 o 
 -10   5   1       45.40       52.48      2.48 o 
  -9   5   1        3.00        4.71      1.77 o 
  -8   5   1       35.01       40.69      2.53 o 
  -7   5   1      267.75      269.76      9.76 o 
  -6   5   1        9.54       17.89      6.97 o 
  -5   5   1       21.32       21.31      6.42 o 
  -4   5   1      316.45      297.82     16.44 o 
  -3   5   1      369.87      341.86     12.95 o 
  -2   5   1       68.17       80.06      5.35 o 
  -1   5   1       47.17       39.30      2.64 o 
   0   5   1       62.11       43.54      2.77 o 
   1   5   1     1223.05     1303.75     39.82 o 
   2   5   1     3551.89     3746.93     82.70 o 
   3   5   1      621.40      662.76     16.61 o 
   4   5   1     1224.38     1232.62     35.18 o 
   5   5   1       12.19       15.57      6.13 o 
   6   5   1      405.03      471.88     22.59 o 
   7   5   1       20.66       30.69      2.28 o 
   8   5   1      192.29      198.61      5.49 o 
   9   5   1       33.18       36.54      2.28 o 
  10   5   1       14.59       14.77      1.78 o 
  11   5   1        0.19        0.84      1.83 o 
  12   5   1        4.79        9.69      1.26 o 
 -12   6   1        0.02        1.29      1.17 o 
 -11   6   1       13.67       17.00      2.68 o 
 -10   6   1       71.02       66.63      4.21 o 
  -9   6   1      225.64      230.37      5.46 o 
  -8   6   1      134.08      131.16      4.56 o 
  -7   6   1       40.12       49.71      2.53 o 
  -6   6   1      471.38      426.62     10.69 o 
  -5   6   1        6.12        6.07      3.54 o 
  -4   6   1        1.04        7.16      5.88 o 
  -3   6   1      123.52      140.48      7.70 o 
  -2   6   1        9.18       17.71      2.47 o 
  -1   6   1       88.39      101.37      4.05 o 
   0   6   1      357.98      390.68      9.44 o 
   1   6   1      513.07      544.97     12.15 o 
   2   6   1       12.59       14.39      3.00 o 
   3   6   1        6.81        6.80      2.79 o 
   4   6   1       26.64       26.46      5.52 o 
   5   6   1        6.47        3.36      3.09 o 
   6   6   1      455.87      424.75      7.89 o 
   7   6   1        9.00       16.28      1.77 o 
   8   6   1       77.45       81.80      4.02 o 
   9   6   1      115.77      108.07      4.03 o 
  10   6   1       35.08       35.06      2.34 o 
  11   6   1        7.78       11.38      1.38 o 
 -11   7   1        5.85        7.63      1.15 o 
 -10   7   1        6.32        3.95      1.29 o 
  -9   7   1       35.29       43.70      3.91 o 
  -8   7   1        0.03       -1.95      1.95 o 
  -7   7   1        2.16        2.78      1.74 o 
  -6   7   1       18.98       28.21      2.24 o 
  -5   7   1      156.15      153.25      5.34 o 
  -4   7   1      435.34      424.76      7.71 o 
  -3   7   1       72.12       87.94      4.21 o 
  -2   7   1      136.74      124.31      6.91 o 
  -1   7   1       52.83       56.51      2.86 o 
   0   7   1      190.04      199.43      6.52 o 
   1   7   1      157.36      164.79      4.90 o 
   2   7   1        0.42        0.33      1.99 o 
   3   7   1      180.70      199.75      5.12 o 
   4   7   1      130.10      146.22      4.34 o 
   5   7   1      232.85      248.72      6.06 o 
   6   7   1        1.19        0.83      1.77 o 
   7   7   1        4.99        4.20      1.74 o 
   8   7   1        1.34        2.15      1.61 o 
   9   7   1        6.82       10.05      1.62 o 
  10   7   1        1.42        2.30      1.23 o 
  11   7   1        0.55        1.19      1.37 o 
 -10   8   1        0.46       -1.50      1.50 o 
  -9   8   1       42.45       49.74      2.24 o 
  -8   8   1       17.36       24.70      1.85 o 
  -7   8   1        0.11       -0.01      1.60 o 
  -6   8   1       42.12       40.26      2.43 o 
  -5   8   1       86.32       87.20      4.13 o 
  -4   8   1       68.30       65.13      2.67 o 
  -3   8   1       95.10       94.22      3.27 o 
  -2   8   1        3.13        0.05      1.90 o 
  -1   8   1      275.90      281.08      5.40 o 
   0   8   1        6.13       11.44      2.00 o 
   1   8   1       60.20       54.67      2.10 o 
   2   8   1       30.15       27.12      1.59 o 
   3   8   1       33.80       33.52      3.21 o 
   4   8   1       51.05       49.63      3.23 o 
   5   8   1       18.95       18.47      2.19 o 
   6   8   1        6.26        5.61      1.76 o 
   7   8   1       39.51       32.28      2.06 o 
   8   8   1        7.40       13.75      2.16 o 
   9   8   1        1.40        3.29      1.83 o 
  10   8   1       17.02       22.84      2.44 o 
  -9   9   1        6.67        4.79      2.16 o 
  -8   9   1        1.97        1.52      1.18 o 
  -7   9   1        9.55       12.97      2.26 o 
  -6   9   1       14.38       11.55      1.78 o 
  -5   9   1        4.57        3.58      1.86 o 
  -4   9   1       31.93       42.32      2.72 o 
  -3   9   1       35.97       23.54      2.10 o 
  -2   9   1        0.97        0.27      1.74 o 
  -1   9   1       89.88       87.96      3.62 o 
   0   9   1      509.41      466.58      7.65 o 
   1   9   1      135.39      119.87      3.63 o 
   2   9   1        0.46       -1.69      1.69 o 
   3   9   1        1.84       -1.39      1.78 o 
   4   9   1        0.16        2.13      1.97 o 
   5   9   1      278.38      280.76      8.37 o 
   6   9   1       14.88       15.82      2.07 o 
   7   9   1       18.21       19.15      2.36 o 
   8   9   1        0.70        3.48      1.25 o 
  -7  10   1        4.28        1.73      2.42 o 
  -6  10   1       11.39        9.49      1.73 o 
  -5  10   1        5.11        2.48      1.81 o 
  -4  10   1        3.95        2.78      2.83 o 
  -3  10   1        0.62       -2.83      2.83 o 
  -2  10   1        1.15       -1.41      3.04 o 
  -1  10   1        5.71        0.76      2.19 o 
   0  10   1        2.72        1.20      2.60 o 
   1  10   1        6.05        3.49      2.27 o 
   2  10   1        0.52       -3.09      3.23 o 
   3  10   1       11.31        5.36      3.23 o 
   4  10   1        0.76       -3.16      3.51 o 
   5  10   1        1.57       -0.86      1.44 o 
   6  10   1        1.24       -0.04      1.30 o 
   7  10   1        1.61       -1.89      5.54 o 
  -4  11   1       15.31        5.74      2.17 o 
  -3  11   1        4.29        3.27      1.91 o 
  -2  11   1       11.32       11.72      3.17 o 
  -1  11   1        0.24        3.21      2.87 o 
   0  11   1        1.50        0.49      2.41 o 
   1  11   1       14.63        4.90      2.39 o 
   2  11   1        0.12       -2.27      2.27 o 
   3  11   1        1.16        0.26      2.18 o 
   4  11   1        9.10        9.85      3.44 o 
 -14   0   2        1.20        0.00      1.32 o 
 -13   0   2        9.00        7.23      2.55 o 
 -12   0   2       76.05       63.31      3.06 o 
 -11   0   2       44.64       52.07      3.08 o 
 -10   0   2        2.39        1.54      1.69 o 
  -9   0   2       32.18       37.34      3.57 o 
  -8   0   2      485.25      439.99     21.96 o 
  -7   0   2        0.32       16.14      7.67 o 
  -6   0   2      255.93      283.61     11.59 o 
  -5   0   2     1988.50     1679.28     50.72 o 
  -4   0   2     1993.64     1945.01     70.59 o 
  -3   0   2     2663.85     2682.97    146.55 o 
  -2   0   2     2162.59     2087.74    113.55 o 
  -1   0   2     4935.30     4785.49    181.24 o 
   0   0   2    15698.63    14744.60    346.39 o 
   1   0   2     1689.44     1748.47     41.44 o 
   2   0   2    16581.61    16093.41    389.04 o 
   3   0   2      548.64      472.42     12.53 o 
   4   0   2       27.77       38.19      3.33 o 
   5   0   2     3256.63     3119.50     63.78 o 
   6   0   2     7611.83     7229.41    144.52 o 
   7   0   2      127.90      121.84     17.20 o 
   8   0   2       44.40       46.39      4.41 o 
   9   0   2        6.57       42.31      2.18 o 
  10   0   2      336.20      335.43      7.59 o 
  11   0   2       24.41       31.94      2.22 o 
  12   0   2       24.37       30.27      3.52 o 
  13   0   2       21.12       27.53      3.28 o 
 -14   1   2        0.03        0.31      0.93 o 
 -13   1   2        0.50        3.07      1.27 o 
 -12   1   2       10.42       23.33      1.69 o 
 -11   1   2       32.00       33.09      1.65 o 
 -10   1   2       17.73       14.15      1.35 o 
  -9   1   2       72.65       88.86      3.00 o 
  -8   1   2      311.53      337.47     14.55 o 
  -7   1   2      580.84      600.58     23.03 o 
  -6   1   2      301.03      300.90      8.36 o 
  -5   1   2      260.33      252.31      6.82 o 
  -4   1   2        6.44       12.64      2.06 o 
  -3   1   2     3520.54     3545.57    167.87 o 
  -2   1   2     4321.88     4063.23    114.64 o 
  -1   1   2       10.06       71.10      3.12 o 
   0   1   2     2409.82     2342.17     45.16 o 
   1   1   2    15186.62    14477.21    283.34 o 
   2   1   2       44.20       46.39      1.47 o 
   3   1   2       26.73       31.74      1.96 o 
   4   1   2      565.11      576.35     16.10 o 
   5   1   2     1104.46     1127.57     20.54 o 
   6   1   2      676.87      654.57     16.82 o 
   7   1   2       27.28       33.31      2.55 o 
   8   1   2       93.88      112.51      7.68 o 
   9   1   2       37.92       54.16      1.91 o 
  10   1   2       91.97      104.71      2.67 o 
  11   1   2       89.11      106.95      2.82 o 
  12   1   2        1.03        0.78      1.46 o 
  13   1   2        0.61        0.26      1.48 o 
 -14   2   2        0.24        0.66      1.30 o 
 -13   2   2        7.78        8.53      1.28 o 
 -12   2   2        0.35       -1.36      1.36 o 
 -11   2   2        4.87        7.98      1.34 o 
 -10   2   2      118.90      123.43      3.21 o 
  -9   2   2       16.17       18.94      1.54 o 
  -8   2   2       54.90       65.25      6.52 o 
  -7   2   2      174.76      162.51     11.92 o 
  -6   2   2       29.51       26.95      2.08 o 
  -5   2   2      204.74      188.98     20.54 o 
  -4   2   2        8.73       48.19      5.24 o 
  -3   2   2      400.54      348.71     14.19 o 
  -2   2   2       28.89       61.82      5.19 o 
  -1   2   2     2357.39     2348.32     55.70 o 
   0   2   2       51.32       78.87      2.10 o 
   1   2   2      333.84      376.28      9.71 o 
   2   2   2     2260.87     2171.09     51.75 o 
   3   2   2        0.36       41.93     22.69 o 
   4   2   2      222.36      252.74     10.58 o 
   5   2   2     2525.86     2375.91     66.14 o 
   6   2   2      432.06      388.15     17.71 o 
   7   2   2       12.78       11.04      2.74 o 
   8   2   2        0.14        2.63      1.97 o 
   9   2   2       36.46       33.40      1.96 o 
  10   2   2       45.67       44.39      2.17 o 
  11   2   2        5.38        5.35      1.47 o 
  12   2   2       21.69       19.95      2.82 o 
  13   2   2        7.81        5.83      1.60 o 
 -13   3   2        0.62        2.18      1.56 o 
 -12   3   2       11.48       10.22      1.33 o 
 -11   3   2       98.28       96.65      2.83 o 
 -10   3   2        0.21       -0.35      1.38 o 
  -9   3   2      172.65      171.78      3.89 o 
  -8   3   2      340.65      349.42     12.33 o 
  -7   3   2      501.76      475.63     24.03 o 
  -6   3   2      221.54      200.28     12.05 o 
  -5   3   2      504.26      496.42     14.07 o 
  -4   3   2       16.86       31.61      2.32 o 
  -3   3   2       46.14       77.74      4.62 o 
  -2   3   2      434.70      388.69     11.73 o 
  -1   3   2     3981.75     3778.47     85.10 o 
   0   3   2       20.63       37.13      5.14 o 
   1   3   2     1648.01     1566.38     29.82 o 
   2   3   2     3342.39     3241.93     83.19 o 
   3   3   2     1983.65     2011.26     62.28 o 
   4   3   2       19.03       10.29      3.30 o 
   5   3   2     4181.82     4156.35    117.44 o 
   7   3   2      393.38      422.21     33.36 o 
   8   3   2       87.86      101.44      3.17 o 
   9   3   2      139.07      138.25      3.26 o 
  10   3   2       89.53      105.77      3.01 o 
  11   3   2       15.72       24.28      2.12 o 
  12   3   2        0.53        0.93      1.66 o 
  13   3   2        1.88        1.73      1.42 o 
 -13   4   2        0.04        0.39      1.41 o 
 -12   4   2       23.03       28.65      3.02 o 
 -11   4   2       12.26       13.21      1.44 o 
 -10   4   2        2.74        0.86      1.33 o 
  -9   4   2      146.02      127.11      3.58 o 
  -8   4   2      148.01      150.95      3.94 o 
  -7   4   2      249.89      275.68     15.94 o 
  -6   4   2      632.80      618.64     26.92 o 
  -5   4   2      143.33      123.08      9.29 o 
  -4   4   2      363.94      345.73     17.20 o 
  -3   4   2      340.64      312.73     11.68 o 
  -2   4   2     1649.90     1610.76     29.47 o 
  -1   4   2      279.04      247.39      8.89 o 
   0   4   2       79.82       75.18      5.70 o 
   1   4   2      231.05      226.84      8.37 o 
   2   4   2      608.80      598.87     17.89 o 
   3   4   2       83.07       73.38      5.02 o 
   4   4   2       36.88       39.59      5.51 o 
   5   4   2      406.02      468.33     20.95 o 
   7   4   2      459.75      464.78     20.13 o 
   8   4   2      399.68      394.60      6.80 o 
   9   4   2      179.01      155.40      4.01 o 
  10   4   2       17.84       15.62      1.80 o 
  11   4   2      151.51      155.39      6.96 o 
  12   4   2       27.82       45.93      4.13 o 
 -12   5   2        6.30        4.04      1.67 o 
 -11   5   2        1.36        3.63      1.66 o 
 -10   5   2       17.08       19.73      2.19 o 
  -9   5   2       84.23       87.73      3.60 o 
  -8   5   2       87.65       95.72      3.58 o 
  -7   5   2       84.55      105.78      6.23 o 
  -6   5   2       40.07       31.10      7.36 o 
  -5   5   2      116.70      133.98     11.42 o 
  -4   5   2       37.50       33.10      6.59 o 
  -3   5   2      397.90      412.83     14.83 o 
  -2   5   2      499.40      492.84     11.22 o 
  -1   5   2     1137.72     1171.07     23.06 o 
   0   5   2      142.50      166.37      5.20 o 
   1   5   2     1004.90     1134.71     26.78 o 
   2   5   2      407.64      441.33     11.91 o 
   3   5   2       31.84       38.13      3.32 o 
   4   5   2      371.28      437.64     11.89 o 
   5   5   2        2.17        7.42      5.92 o 
   6   5   2        7.95       13.54      3.42 o 
   7   5   2      273.09      249.37      5.52 o 
   8   5   2        0.14        5.59      1.80 o 
   9   5   2       11.10       15.30      1.84 o 
  10   5   2       14.78       16.26      2.17 o 
  11   5   2        0.49        0.38      1.80 o 
  12   5   2        0.28        0.65      1.02 o 
 -12   6   2        2.64        2.79      1.54 o 
 -11   6   2        7.81        8.44      1.44 o 
 -10   6   2        4.52        6.61      2.01 o 
  -9   6   2        3.58        9.70      1.87 o 
  -8   6   2      148.75      172.81      5.18 o 
  -7   6   2       29.31       29.03      2.19 o 
  -6   6   2      886.56      881.65     19.73 o 
  -5   6   2       14.67       17.07      6.90 o 
  -4   6   2        0.17        5.83      5.81 o 
  -3   6   2       50.12       54.05      5.94 o 
  -2   6   2      148.37      174.30      5.48 o 
  -1   6   2       11.61       10.82      2.36 o 
   0   6   2       15.49       13.11      2.53 o 
   1   6   2        2.01        6.42      2.54 o 
   2   6   2      140.81      163.82      8.23 o 
   3   6   2       35.83       27.42      3.37 o 
   4   6   2       15.53       14.72      3.67 o 
   5   6   2        2.40        4.09      2.04 o 
   6   6   2      184.59      179.19      4.55 o 
   7   6   2       38.62       34.28      2.91 o 
   8   6   2       53.74       49.00      3.20 o 
   9   6   2        2.31        3.67      1.76 o 
  10   6   2        1.33        2.89      1.35 o 
  11   6   2        6.26        5.79      1.25 o 
 -11   7   2        1.18        1.96      1.60 o 
 -10   7   2        6.99        9.29      1.40 o 
  -9   7   2       43.19       54.50      2.64 o 
  -8   7   2       25.14       22.18      2.04 o 
  -7   7   2      221.94      208.81      5.57 o 
  -6   7   2      176.52      175.01      5.53 o 
  -5   7   2       33.12       44.64      2.35 o 
  -4   7   2      171.11      172.71      4.89 o 
  -3   7   2      174.79      185.38      4.84 o 
  -2   7   2       63.75       76.16      3.69 o 
  -1   7   2      136.86      142.72      4.40 o 
   0   7   2       86.50       81.30      2.95 o 
   1   7   2      380.46      385.63      8.39 o 
   2   7   2        8.17        6.34      2.03 o 
   3   7   2       62.30       56.14      2.67 o 
   4   7   2       31.62       37.48      2.43 o 
   5   7   2      131.79      128.73      4.00 o 
   6   7   2      198.39      190.81      4.74 o 
   7   7   2       80.08       66.51      2.90 o 
   8   7   2        4.28        5.34      1.67 o 
   9   7   2        9.54        8.10      1.55 o 
  10   7   2       13.02       14.63      1.36 o 
 -10   8   2        5.95        1.18      1.21 o 
  -9   8   2        3.52        3.40      1.34 o 
  -8   8   2       19.03       23.55      2.70 o 
  -7   8   2       53.42       58.21      2.96 o 
  -6   8   2       40.53       46.88      3.50 o 
  -5   8   2        8.74       10.26      2.19 o 
  -4   8   2      118.83      109.05      4.14 o 
  -3   8   2      302.68      286.75      6.09 o 
  -2   8   2        1.09        2.82      1.89 o 
  -1   8   2        0.11        0.16      1.78 o 
   0   8   2      187.66      177.81      3.54 o 
   1   8   2      205.43      168.24      3.45 o 
   2   8   2       17.31       11.25      1.43 o 
   3   8   2      119.46      116.53      3.04 o 
   4   8   2       36.40       37.59      1.64 o 
   5   8   2      122.16      119.08      3.38 o 
   6   8   2        0.06       -1.62      1.62 o 
   7   8   2        1.04       -0.69      1.51 o 
   8   8   2       24.97       27.58      3.54 o 
   9   8   2        9.84       10.06      2.16 o 
  -9   9   2        0.00       -1.55      1.80 o 
  -8   9   2        0.20        0.84      1.29 o 
  -7   9   2       15.16       14.42      1.56 o 
  -6   9   2        0.81       -1.75      1.75 o 
  -5   9   2        5.57        8.34      1.94 o 
  -4   9   2       63.72       58.75      3.02 o 
  -3   9   2        2.19        1.71      2.18 o 
  -2   9   2       33.81       40.16      2.25 o 
  -1   9   2       57.14       58.20      3.49 o 
   0   9   2       16.65       19.15      2.83 o 
   1   9   2       26.88       24.69      2.75 o 
   2   9   2       82.18       65.71      2.70 o 
   3   9   2       54.30       49.03      2.42 o 
   4   9   2       98.82       82.05      4.03 o 
   5   9   2       12.75       19.02      2.45 o 
   6   9   2       50.21       61.53      4.17 o 
   7   9   2        1.91        1.02      1.32 o 
   8   9   2       23.91       21.70      2.31 o 
  -7  10   2        0.22        0.86      1.29 o 
  -6  10   2        1.97        3.30      1.52 o 
  -5  10   2        2.36        0.00      1.54 o 
  -4  10   2        0.04       -3.15      3.15 o 
  -3  10   2        1.49       -1.41      2.85 o 
  -2  10   2        9.06        4.80      3.08 o 
  -1  10   2       16.76       10.80      2.96 o 
   0  10   2        2.87        0.46      2.55 o 
   1  10   2       12.91        7.54      2.39 o 
   2  10   2       27.75       14.93      5.00 o 
   3  10   2       85.21       76.28      6.76 o 
   4  10   2        1.40       -4.29      4.29 o 
   5  10   2        1.79       -0.16      1.90 o 
   6  10   2        1.92       -1.14      2.14 o 
  -4  11   2        2.41        0.14      2.22 o 
  -3  11   2        0.60       -2.21      2.77 o 
  -2  11   2      109.01      120.66      5.39 o 
  -1  11   2        1.43        0.01      3.01 o 
   0  11   2       42.28       40.11      3.51 o 
   1  11   2       24.19       21.63      2.75 o 
   2  11   2        0.90       -1.96      1.96 o 
   3  11   2        1.52        0.16      2.20 o 
   4  11   2       10.06       11.20      4.64 o 
 -14   1   3        0.51        2.85      1.00 o 
 -13   1   3       68.62       55.94      4.22 o 
 -12   1   3      219.14      214.66      7.61 o 
 -11   1   3        5.94        3.46      1.29 o 
 -10   1   3        1.18        4.63      1.21 o 
  -9   1   3       19.42       19.64      2.05 o 
  -8   1   3      197.27      217.23      9.95 o 
  -7   1   3      153.00      148.27     15.61 o 
  -6   1   3      300.97      281.45      7.75 o 
  -5   1   3      422.58      425.16     14.50 o 
  -4   1   3       89.01       92.70     14.33 o 
  -3   1   3     1089.22     1251.51     60.13 o 
  -2   1   3    11244.98    11304.05    531.85 o 
  -1   1   3    36657.05    33521.51   1112.37 o 
   0   1   3       27.64       91.04      3.98 o 
   1   1   3       67.58       60.79      2.76 o 
   2   1   3      267.92      264.60      5.12 o 
   3   1   3     2268.68     2067.18     41.32 o 
   4   1   3       33.94       48.10      3.42 o 
   5   1   3       15.17       93.95     59.31 o 
   6   1   3       59.17       36.86      2.42 o 
   7   1   3       66.70       58.27      3.44 o 
   8   1   3      111.10       94.80      5.09 o 
   9   1   3        3.23        7.23      1.51 o 
  10   1   3       81.31       79.53      2.49 o 
  11   1   3       12.34       13.05      1.59 o 
  12   1   3       13.63       17.43      1.91 o 
  13   1   3       32.63       42.97      4.70 o 
 -14   2   3       43.77       32.76      5.43 o 
 -13   2   3       29.79       33.70      1.71 o 
 -12   2   3        0.61       -0.03      1.41 o 
 -11   2   3       82.37       61.70      2.07 o 
 -10   2   3      112.89      105.89      3.58 o 
  -9   2   3        2.41        2.75      1.35 o 
  -8   2   3      253.76      269.35     11.99 o 
  -7   2   3      182.31      194.08      9.00 o 
  -6   2   3      395.42      426.31     14.29 o 
  -5   2   3     1969.27     1965.02     66.78 o 
  -4   2   3      379.37      387.56     14.12 o 
  -3   2   3     1004.34      949.76     46.86 o 
  -2   2   3      517.68      528.65     26.66 o 
   0   2   3     3771.61     3687.81     87.24 o 
   1   2   3     2257.54     2115.07     50.48 o 
   2   2   3     1891.88     1683.20     40.41 o 
   3   2   3     3439.45     3378.99     80.54 o 
   4   2   3     4329.07     4407.84    148.50 o 
   5   2   3      728.00      756.45     21.92 o 
   6   2   3      778.49      843.29     49.83 o 
   7   2   3     1194.90     1300.10     72.72 o 
   8   2   3      764.39      731.54     14.83 o 
   9   2   3      693.27      661.74      9.22 o 
  10   2   3       33.00       33.39      1.72 o 
  11   2   3        9.73       13.87      1.70 o 
  12   2   3        9.29       13.30      1.90 o 
  13   2   3        1.03        3.30      1.46 o 
 -13   3   3        6.41        7.19      1.34 o 
 -12   3   3        0.84        0.08      1.39 o 
 -11   3   3       95.60      101.56      2.99 o 
 -10   3   3      149.35      135.04      3.62 o 
  -9   3   3      106.35      103.17      3.00 o 
  -8   3   3       38.65       40.62      3.60 o 
  -7   3   3       55.03       53.48      4.46 o 
  -6   3   3       34.00       60.82      4.42 o 
  -5   3   3      377.40      377.12     11.27 o 
  -4   3   3      598.33      579.75     15.70 o 
  -3   3   3      507.71      521.84     17.66 o 
  -2   3   3      224.44      218.12      6.14 o 
  -1   3   3      747.78      740.99     17.33 o 
   0   3   3      611.26      629.04     14.99 o 
   1   3   3       10.20       15.96      1.94 o 
   2   3   3       18.29       21.67      2.31 o 
   3   3   3       35.38       41.75      3.79 o 
   4   3   3      399.25      455.84     10.77 o 
   6   3   3      226.27      240.62     21.56 o 
   7   3   3       12.84       13.47     10.68 o 
   8   3   3      109.33       98.45      2.89 o 
   9   3   3       49.38       44.51      2.06 o 
  10   3   3        0.02       -1.16      1.56 o 
  11   3   3       74.66       76.51      3.51 o 
  12   3   3       11.95       16.55      1.91 o 
  13   3   3       13.92       13.64      1.62 o 
 -13   4   3        0.35        2.94      1.58 o 
 -12   4   3       39.48       42.29      4.34 o 
 -11   4   3       49.61       61.55      2.37 o 
 -10   4   3       26.92       29.44      1.98 o 
  -9   4   3       26.69       23.33      1.87 o 
  -8   4   3       70.50       76.01      2.84 o 
  -7   4   3       49.87       31.09      7.91 o 
  -6   4   3       14.34       23.53      6.81 o 
  -5   4   3       14.21       13.77      5.21 o 
  -4   4   3      417.59      390.12     18.24 o 
  -3   4   3      851.58      807.38     20.78 o 
  -2   4   3       28.65       33.55      3.23 o 
  -1   4   3        7.55        9.30      1.97 o 
   0   4   3      325.50      288.11      8.22 o 
   1   4   3      230.18      247.00     17.78 o 
   2   4   3       26.43       23.61      3.08 o 
   3   4   3      511.85      508.68     15.83 o 
   4   4   3     2183.55     2496.68     67.22 o 
   5   4   3        2.29        2.33      5.57 o 
   7   4   3       19.99       28.24      2.26 o 
   8   4   3       75.53       93.11      3.26 o 
   9   4   3       13.78       10.59      1.75 o 
  10   4   3        0.77        1.71      1.90 o 
  11   4   3       13.60       16.74      2.32 o 
  12   4   3       11.08       14.91      2.02 o 
 -13   5   3        6.48        2.24      2.01 o 
 -12   5   3        2.46        2.61      1.40 o 
 -11   5   3       32.36       35.82      3.09 o 
 -10   5   3      147.92      152.88      4.03 o 
  -9   5   3        4.24        4.30      1.56 o 
  -8   5   3        2.76       -0.89      1.54 o 
  -7   5   3      474.49      464.57      8.84 o 
  -6   5   3      133.37      136.25     11.14 o 
  -5   5   3        3.71       19.81      6.31 o 
  -4   5   3     2035.49     2098.22     77.86 o 
  -3   5   3       10.57       10.87      4.91 o 
  -2   5   3        5.06       10.84      2.81 o 
  -1   5   3       30.24       26.85      2.25 o 
   0   5   3        3.95        8.32      2.11 o 
   1   5   3      229.58      266.79     10.59 o 
   2   5   3      752.15      841.42     24.31 o 
   3   5   3        7.38        5.61      3.46 o 
   4   5   3        2.52        4.71      3.87 o 
   5   5   3        1.20       -1.69      5.85 o 
   6   5   3       20.95       22.54      2.65 o 
   7   5   3        9.81       16.97      1.86 o 
   8   5   3       25.76       22.88      1.95 o 
   9   5   3        9.34        9.78      2.20 o 
  10   5   3        0.53        1.31      1.77 o 
  11   5   3       15.17       16.12      1.75 o 
  12   5   3       50.34       57.94      5.76 o 
 -12   6   3       45.53       47.73      3.36 o 
 -11   6   3       38.51       45.46      3.33 o 
 -10   6   3        4.75        8.44      1.63 o 
  -9   6   3      327.28      345.43      8.52 o 
  -8   6   3       38.71       51.15      2.86 o 
  -7   6   3       63.04       75.11      3.34 o 
  -6   6   3        6.17       21.15      1.87 o 
  -5   6   3      418.26      355.33     27.10 o 
  -4   6   3      123.70      130.40     10.38 o 
  -3   6   3       32.01       32.63      5.32 o 
  -2   6   3       37.76       38.66      3.88 o 
  -1   6   3      466.98      455.21     10.53 o 
   0   6   3      401.95      422.68      9.98 o 
   1   6   3      476.09      519.53     11.72 o 
   2   6   3       14.11       25.27      3.27 o 
   3   6   3       52.82       47.97      3.91 o 
   4   6   3       97.86       95.50      3.87 o 
   5   6   3       21.70       27.63      2.13 o 
   6   6   3       20.39       22.42      2.07 o 
   7   6   3      181.51      198.43      5.22 o 
   8   6   3       60.97       62.52      2.70 o 
   9   6   3       18.03       11.60      1.63 o 
  10   6   3        0.00        0.11      1.30 o 
  11   6   3        1.63        1.45      1.11 o 
 -11   7   3        4.67        7.71      1.32 o 
 -10   7   3        9.40        5.88      2.07 o 
  -9   7   3        6.00        5.93      1.71 o 
  -8   7   3        4.42        7.74      1.81 o 
  -7   7   3       36.20       26.09      2.18 o 
  -6   7   3       20.70       17.20      1.76 o 
  -5   7   3       17.27       17.96      2.04 o 
  -4   7   3       18.03       25.01      3.14 o 
  -3   7   3       31.38       32.20      2.34 o 
  -2   7   3       23.20       29.77      2.47 o 
  -1   7   3        0.51        5.87      2.30 o 
   0   7   3        4.91        8.89      1.66 o 
   1   7   3      135.87      127.16      4.63 o 
   2   7   3       11.58       20.06      2.66 o 
   3   7   3      334.83      353.89      8.43 o 
   4   7   3       77.20       60.51      3.31 o 
   5   7   3       20.06       20.90      2.07 o 
   6   7   3       16.69       22.81      1.94 o 
   7   7   3       39.06       50.18      2.61 o 
   8   7   3        3.77        7.42      1.78 o 
   9   7   3       20.03       17.28      2.13 o 
  10   7   3        4.61        3.06      1.16 o 
 -10   8   3        5.22       12.55      2.37 o 
  -9   8   3        3.75        5.43      1.50 o 
  -8   8   3       29.29       48.88      6.07 o 
  -7   8   3       21.52       19.37      1.83 o 
  -6   8   3        0.39        2.34      1.99 o 
  -5   8   3       32.48       30.72      2.57 o 
  -4   8   3       25.88       24.43      2.42 o 
  -3   8   3       34.45       33.99      2.16 o 
  -2   8   3       82.12       86.39      3.01 o 
  -1   8   3       74.22       84.76      3.11 o 
   0   8   3       70.73       71.98      2.29 o 
   1   8   3      134.65      132.61      3.17 o 
   2   8   3       34.67       28.60      1.59 o 
   3   8   3      248.41      236.93      4.32 o 
   4   8   3        3.53        2.18      1.30 o 
   5   8   3       35.90       28.09      1.48 o 
   6   8   3        5.65        1.63      1.64 o 
   7   8   3        0.18        1.40      1.68 o 
   8   8   3        3.45        8.61      1.78 o 
   9   8   3       51.37       50.82      3.22 o 
  -9   9   3        0.07       -1.30      1.74 o 
  -8   9   3        0.12       -1.26      1.26 o 
  -7   9   3       31.75       25.44      2.22 o 
  -6   9   3        0.19       -1.66      1.66 o 
  -5   9   3       41.95       43.79      2.43 o 
  -4   9   3        0.33        0.90      2.19 o 
  -3   9   3       44.88       36.68      2.83 o 
  -2   9   3       91.81       77.43      3.34 o 
  -1   9   3        1.88        1.95      2.21 o 
   0   9   3       17.51       15.87      2.44 o 
   1   9   3        1.58       -0.28      2.43 o 
   2   9   3        3.26        0.94      1.83 o 
   3   9   3       30.75       29.84      2.11 o 
   4   9   3      132.77      124.56      4.13 o 
   5   9   3      140.99      143.07      7.73 o 
   6   9   3       17.22       15.91      1.70 o 
   7   9   3        0.19       -0.50      1.26 o 
   8   9   3        3.62        1.30      1.53 o 
  -7  10   3        1.73        1.25      1.27 o 
  -6  10   3       35.03       27.04      2.00 o 
  -5  10   3        2.58       -0.72      2.85 o 
  -4  10   3        0.06       -2.53      3.13 o 
  -3  10   3        4.01       -1.93      3.41 o 
  -2  10   3       17.85       13.43      3.26 o 
  -1  10   3       27.90       24.77      2.34 o 
   0  10   3       81.03       82.48      3.93 o 
   1  10   3       12.30        7.13      3.12 o 
   2  10   3        7.64        4.11      3.32 o 
   3  10   3        5.61       -1.55      3.39 o 
   4  10   3        0.38       -4.11      4.11 o 
   5  10   3        4.13        3.06      2.90 o 
   6  10   3        0.04       -1.61      1.61 o 
  -4  11   3        0.55       -1.11      2.25 o 
  -3  11   3       17.30       13.25      2.61 o 
  -2  11   3       33.47       31.14      3.98 o 
  -1  11   3        4.72        4.03      3.18 o 
   0  11   3       46.72       40.00      3.56 o 
   2  11   3        6.29        0.76      3.06 o 
   3  11   3        2.46        1.90      2.53 o 
 -14   0   4       74.13       51.00      7.55 o 
 -13   0   4       13.67       18.47      2.54 o 
 -12   0   4       63.49       59.60      2.92 o 
 -11   0   4        0.21       -0.46      2.18 o 
 -10   0   4        3.47        8.76      1.86 o 
  -9   0   4      497.82      481.56     24.04 o 
  -8   0   4      704.36      642.65     31.36 o 
  -7   0   4       59.96       43.78      3.59 o 
  -6   0   4       30.73       23.32      3.23 o 
  -5   0   4       71.56       87.96      9.27 o 
  -4   0   4      174.96      188.99     14.57 o 
  -3   0   4    11810.25    11533.45    618.57 o 
  -1   0   4     9846.07     9214.76    306.34 o 
   0   0   4     2138.65     2266.02     53.63 o 
   1   0   4     8451.71     8136.39    191.50 o 
   2   0   4      549.23      471.81     12.54 o 
   3   0   4      727.33      773.88     30.09 o 
   4   0   4      320.59      321.77     14.39 o 
   5   0   4        5.65       10.68      2.72 o 
   6   0   4      821.46      812.63     20.30 o 
   7   0   4      295.81      297.71     10.68 o 
   8   0   4      625.15      682.28     23.71 o 
   9   0   4        2.83        3.05      1.75 o 
  10   0   4       43.83       30.98      2.47 o 
  11   0   4       17.12       20.04      2.77 o 
  12   0   4       17.71       22.29      7.08 o 
  13   0   4       18.24       28.89      3.55 o 
 -14   1   4        3.22        3.73      1.03 o 
 -13   1   4       43.57       59.69      5.38 o 
 -12   1   4       18.16       27.33      1.68 o 
 -11   1   4        3.31        1.22      1.39 o 
 -10   1   4       68.74       80.44      3.37 o 
  -9   1   4       39.60       42.88      2.71 o 
  -8   1   4       10.38       17.21      2.64 o 
  -7   1   4       18.60       15.77      2.09 o 
  -6   1   4        5.58        5.63      1.35 o 
  -5   1   4       74.30       59.02      3.05 o 
  -4   1   4      462.35      430.07     17.20 o 
  -3   1   4      516.38      558.93     21.24 o 
  -2   1   4       20.49       49.52      3.93 o 
  -1   1   4     2176.10     2118.15     57.89 o 
   0   1   4     1786.05     1793.13     35.52 o 
   1   1   4       83.76       90.03      2.88 o 
   2   1   4      664.98      626.38     13.97 o 
   3   1   4      223.19      200.99      5.20 o 
   4   1   4        3.36        5.75      2.81 o 
   5   1   4      298.50      330.44      7.54 o 
   6   1   4       25.58       23.25      2.32 o 
   7   1   4      101.59      111.19      5.17 o 
   8   1   4       16.01       13.39      1.83 o 
   9   1   4      237.16      243.81      4.41 o 
  10   1   4        8.18       13.88      1.56 o 
  11   1   4        5.96        3.13      1.50 o 
  12   1   4        3.55        2.15      1.85 o 
  13   1   4        4.16        2.22      1.63 o 
 -14   2   4        0.81        1.50      1.22 o 
 -13   2   4        0.91        1.93      1.24 o 
 -12   2   4        4.65       -0.04      1.41 o 
 -11   2   4       23.45       20.76      1.61 o 
 -10   2   4      203.80      192.87      4.29 o 
  -9   2   4       33.73       35.02      1.78 o 
  -8   2   4       11.50       16.17      2.61 o 
  -7   2   4       31.54       34.27      3.30 o 
  -6   2   4        4.61        5.43      1.66 o 
  -5   2   4       74.54       61.42      3.48 o 
  -4   2   4      636.08      594.04     20.90 o 
  -3   2   4        0.19        3.86      1.87 o 
  -2   2   4      289.21      254.56     14.09 o 
  -1   2   4       22.90       70.41      2.72 o 
   0   2   4      353.70      386.04     12.55 o 
   1   2   4      643.36      606.64     12.77 o 
   2   2   4     1054.37     1103.78     21.28 o 
   3   2   4     2305.27     2388.99     54.58 o 
   4   2   4     1711.46     1701.36     38.11 o 
   5   2   4      747.52      771.89     18.89 o 
   6   2   4       79.10      109.14     14.99 o 
   7   2   4        7.61       24.11     12.22 o 
   8   2   4        9.56       14.74      1.63 o 
   9   2   4       26.26       29.51      1.77 o 
  10   2   4       36.77       34.88      1.83 o 
  11   2   4        0.39        1.48      1.81 o 
  12   2   4        0.07        1.92      1.73 o 
  13   2   4        1.59        0.48      1.54 o 
 -13   3   4       31.81       32.80      3.14 o 
 -12   3   4      117.05      138.85      5.23 o 
 -11   3   4      226.79      225.63      4.90 o 
 -10   3   4       29.60       33.15      1.87 o 
  -9   3   4      100.28      106.29      3.24 o 
  -8   3   4      185.24      181.62      8.66 o 
  -7   3   4       20.02       15.50      2.64 o 
  -6   3   4       14.14       28.66      3.51 o 
  -5   3   4        0.69       -0.15      1.57 o 
  -4   3   4     2091.27     1838.59     45.93 o 
  -3   3   4      199.30      223.96      9.28 o 
  -2   3   4       20.92       22.49      1.71 o 
  -1   3   4      426.61      383.42      9.37 o 
   0   3   4       42.07       55.56      2.48 o 
   1   3   4      887.12      820.71     19.34 o 
   2   3   4     1806.88     1934.74     59.65 o 
   3   3   4      728.84      719.59     15.24 o 
   4   3   4      122.45      124.94      4.23 o 
   5   3   4     1001.76     1063.88     32.06 o 
   6   3   4       20.85       17.94     10.23 o 
   7   3   4      199.07      171.32     19.50 o 
   8   3   4       24.18       19.89      1.71 o 
   9   3   4      106.43      115.44      3.15 o 
  10   3   4        0.17        1.05      1.83 o 
  11   3   4       94.16       93.88      4.33 o 
  12   3   4        3.57        6.24      1.72 o 
 -13   4   4        5.87        3.83      1.24 o 
 -12   4   4       27.58       34.60      2.34 o 
 -11   4   4        2.50        1.17      1.36 o 
 -10   4   4      180.70      161.23      4.38 o 
  -9   4   4      394.91      377.12      7.17 o 
  -8   4   4      407.87      387.72      6.92 o 
  -7   4   4      105.23      102.87     10.10 o 
  -6   4   4       74.11       70.95      4.63 o 
  -5   4   4      116.80      108.82      5.26 o 
  -4   4   4       99.90       99.22      6.22 o 
  -3   4   4     3818.32     3743.99     86.70 o 
  -2   4   4      562.24      486.08     10.16 o 
  -1   4   4     1091.95     1105.28     20.73 o 
   0   4   4      135.15      117.94      4.49 o 
   1   4   4      983.52      997.13     19.28 o 
   2   4   4      814.33      848.51     16.69 o 
   3   4   4      214.76      196.59      6.26 o 
   4   4   4       73.61       66.47      4.85 o 
   5   4   4      152.04      139.87      9.55 o 
   6   4   4       34.85       32.41     11.98 o 
   7   4   4      247.15      248.24      5.92 o 
   8   4   4      386.00      346.46      6.96 o 
   9   4   4       18.50       26.83      2.35 o 
  10   4   4       60.05       64.90      3.19 o 
  11   4   4        3.83        8.64      1.96 o 
  12   4   4       13.08        8.42      1.16 o 
 -13   5   4        2.85        0.04      1.99 o 
 -12   5   4        0.03       -0.29      1.75 o 
 -11   5   4        2.41        6.82      1.51 o 
 -10   5   4        7.49       11.24      1.71 o 
  -9   5   4       11.66       21.44      1.70 o 
  -8   5   4      263.31      245.71      5.02 o 
  -7   5   4        8.13        8.45      2.12 o 
  -6   5   4        0.31        3.28      6.15 o 
  -5   5   4       31.69       34.10      6.59 o 
  -4   5   4       37.86       36.08      6.41 o 
  -3   5   4      102.52      105.28      5.03 o 
  -2   5   4      109.48      118.97      5.19 o 
  -1   5   4       42.71       40.29      2.61 o 
   0   5   4      195.81      232.23      7.06 o 
   1   5   4       75.65       86.05      4.65 o 
   2   5   4       43.60       36.73      3.74 o 
   3   5   4      140.73      182.50      8.54 o 
   4   5   4      161.39      211.16      9.55 o 
   5   5   4       39.30       44.93      5.51 o 
   6   5   4      458.43      429.29      7.80 o 
   7   5   4      307.30      285.98      6.41 o 
   8   5   4        5.38        4.06      2.07 o 
   9   5   4       48.84       48.31      2.60 o 
  10   5   4       31.14       40.22      2.55 o 
  11   5   4        0.86        2.59      1.25 o 
  12   5   4        0.01        2.65      1.65 o 
 -12   6   4        1.38        4.83      1.38 o 
 -11   6   4        8.28       15.59      1.95 o 
 -10   6   4       50.21       53.74      3.15 o 
  -9   6   4      193.35      204.95      5.77 o 
  -8   6   4      110.88      134.11      4.98 o 
  -7   6   4        3.32        5.24      1.81 o 
  -6   6   4      140.65      149.73      7.87 o 
  -5   6   4       20.54       26.55      4.39 o 
  -4   6   4       88.78       92.56      9.23 o 
  -3   6   4      112.88      125.53      7.03 o 
  -2   6   4       44.08       53.14      4.24 o 
  -1   6   4      122.73      135.91      4.77 o 
   0   6   4      455.89      464.03     10.71 o 
   1   6   4       14.09       29.30      3.25 o 
   2   6   4       55.13       69.25      4.46 o 
   3   6   4        1.65        1.09      2.92 o 
   4   6   4       95.91      109.04      4.23 o 
   5   6   4       12.54       10.76      1.80 o 
   6   6   4       11.17       11.37      1.73 o 
   7   6   4       41.84       51.34      2.42 o 
   8   6   4       14.62       14.58      1.74 o 
   9   6   4        2.12        2.86      1.54 o 
  10   6   4        4.34        8.35      1.38 o 
  11   6   4        0.66        1.28      1.07 o 
 -11   7   4       12.41       12.66      2.35 o 
 -10   7   4        0.32       -1.60      1.60 o 
  -9   7   4        8.43        9.82      2.96 o 
  -8   7   4      139.36      137.33      5.39 o 
  -7   7   4      223.88      237.04      6.75 o 
  -6   7   4      247.30      248.35      5.99 o 
  -5   7   4        9.10       13.61      1.70 o 
  -4   7   4      155.18      128.63      4.02 o 
  -3   7   4       29.46       43.40      2.36 o 
  -2   7   4       79.67       75.88      3.03 o 
  -1   7   4       69.37       85.82      3.66 o 
   0   7   4       74.50       77.18      2.88 o 
   1   7   4        0.99        9.36      2.05 o 
   2   7   4       37.83       50.36      2.38 o 
   3   7   4      128.24      113.65      3.45 o 
   4   7   4      131.86      126.02      4.05 o 
   5   7   4      310.24      290.27      6.42 o 
   6   7   4      431.22      420.44      7.87 o 
   7   7   4      258.81      266.30      7.01 o 
   8   7   4        7.05       12.13      1.56 o 
   9   7   4       15.57       34.60      3.94 o 
  10   7   4        3.44        4.73      1.14 o 
 -10   8   4        0.54       -1.19      1.19 o 
  -9   8   4        0.02       -0.19      2.08 o 
  -8   8   4       88.08      101.62      5.57 o 
  -7   8   4      145.78      153.17      5.11 o 
  -6   8   4        0.92        3.57      1.92 o 
  -5   8   4       23.85       26.44      2.43 o 
  -4   8   4      197.48      178.91      5.83 o 
  -3   8   4      227.70      191.41      4.36 o 
  -2   8   4      253.27      223.92      5.16 o 
  -1   8   4        6.04        8.15      1.92 o 
   0   8   4       81.08       61.89      2.24 o 
   1   8   4       47.83       39.55      1.82 o 
   2   8   4       14.71       13.61      1.80 o 
   3   8   4      752.60      761.76     11.45 o 
   4   8   4       57.72       58.83      2.76 o 
   5   8   4        0.12       -0.54      1.79 o 
   6   8   4       48.35       39.28      2.27 o 
   7   8   4       27.06       33.33      4.00 o 
   8   8   4        9.38        4.91      1.30 o 
   9   8   4        2.87        6.35      2.81 o 
  -9   9   4        0.79        3.23      1.78 o 
  -8   9   4        3.54        5.28      1.32 o 
  -7   9   4        0.70        0.83      1.47 o 
  -6   9   4        1.69       -0.15      1.68 o 
  -5   9   4       42.52       43.39      2.56 o 
  -4   9   4       18.94       18.89      2.37 o 
  -3   9   4        1.68        2.02      2.09 o 
  -2   9   4        5.97       11.24      2.33 o 
  -1   9   4       20.21       18.21      2.37 o 
   0   9   4      124.31      131.79      5.15 o 
   1   9   4        7.01        7.28      2.10 o 
   2   9   4       22.07       12.97      1.61 o 
   3   9   4       11.50       16.98      2.24 o 
   4   9   4       63.67       52.93      2.37 o 
   5   9   4       19.65       23.05      2.86 o 
   6   9   4       57.64       56.34      2.98 o 
   7   9   4       12.20       14.57      3.05 o 
   8   9   4       21.87       23.78      4.04 o 
  -7  10   4        9.19       15.84      2.41 o 
  -6  10   4        5.86        4.48      2.51 o 
  -5  10   4        1.64        0.43      2.93 o 
  -4  10   4        2.85        0.68      3.18 o 
  -3  10   4       26.03       16.74      3.73 o 
  -2  10   4       16.84        9.43      3.30 o 
  -1  10   4       46.61       38.04      5.09 o 
   0  10   4       51.10       44.41      4.69 o 
   1  10   4        1.26       -1.12      2.18 o 
   2  10   4       22.61       16.86      2.79 o 
   3  10   4       10.64        4.29      1.97 o 
   4  10   4       23.15       23.58      7.20 o 
   5  10   4       22.55       15.25      2.49 o 
   6  10   4        0.05        1.91      1.80 o 
  -3  11   4        0.10       -2.39      2.39 o 
  -2  11   4        0.50        1.08      2.56 o 
  -1  11   4        0.08        3.79      3.19 o 
   0  11   4        1.01        3.61      2.86 o 
   1  11   4        7.39        6.69      2.38 o 
   3  11   4        0.28       -1.42      1.62 o 
 -14   1   5       11.86        6.91      1.63 o 
 -13   1   5      182.54      182.73      8.15 o 
 -12   1   5       46.97       48.65      2.02 o 
 -11   1   5       29.69       33.16      2.13 o 
 -10   1   5      307.98      324.25      6.88 o 
  -9   1   5        2.62        4.47      1.62 o 
  -8   1   5      143.05      114.57      5.66 o 
  -7   1   5      547.22      512.45     20.88 o 
  -6   1   5      551.36      535.59     16.90 o 
  -5   1   5       72.75       70.79      5.05 o 
  -4   1   5      361.80      306.90     16.73 o 
  -3   1   5     1790.89     1850.81     66.65 o 
  -2   1   5     9332.16     9334.01    329.71 o 
  -1   1   5     1811.29     1810.47     60.91 o 
   0   1   5      396.78      434.40     14.40 o 
   1   1   5      290.64      312.20      7.41 o 
   2   1   5      836.82      801.69     19.93 o 
   3   1   5     1837.16     1833.45     44.43 o 
   4   1   5        4.34        8.73      2.16 o 
   5   1   5        4.42       14.03      2.61 o 
   6   1   5       48.68       50.82      4.76 o 
   7   1   5        5.22        4.44      2.56 o 
   8   1   5      247.08      243.17      5.23 o 
   9   1   5      113.60      105.40      2.76 o 
  10   1   5       29.54       31.72      1.85 o 
  11   1   5        1.00       -0.25      1.60 o 
  12   1   5        3.25        3.23      1.90 o 
  13   1   5        0.82        2.98      1.48 o 
 -14   2   5        1.54        2.36      1.07 o 
 -13   2   5       41.70       52.98      5.18 o 
 -12   2   5        3.38        1.96      1.48 o 
 -11   2   5        0.51        1.04      1.37 o 
 -10   2   5        1.49        5.64      1.46 o 
  -9   2   5       95.58       88.85      3.09 o 
  -8   2   5      107.65       97.51      6.65 o 
  -7   2   5       41.06       37.02      3.33 o 
  -6   2   5      212.47      196.48      6.51 o 
  -5   2   5       44.37       36.21      4.41 o 
  -4   2   5     1362.29     1323.72     46.04 o 
  -3   2   5     4426.01     4426.65    133.60 o 
  -2   2   5     8932.96     8452.09    214.78 o 
  -1   2   5      163.48      199.38      6.80 o 
   0   2   5      403.08      398.09      8.78 o 
   1   2   5       22.61       46.25      1.84 o 
   2   2   5     2580.16     2455.02     55.55 o 
   3   2   5        5.72       23.12      2.68 o 
   4   2   5      459.05      415.42     11.53 o 
   5   2   5     1296.98     1322.14     30.57 o 
   6   2   5     1011.96     1039.57     28.10 o 
   7   2   5      626.04      619.13     25.08 o 
   8   2   5      341.91      362.97      5.07 o 
   9   2   5      246.69      227.42      4.61 o 
  10   2   5        5.75        4.11      1.44 o 
  11   2   5       14.34       18.06      2.20 o 
  12   2   5        5.28       10.34      1.81 o 
  13   2   5       12.46       12.80      1.74 o 
 -13   3   5        0.04        3.65      1.33 o 
 -12   3   5        0.03        3.18      1.66 o 
 -11   3   5        0.67        2.59      1.46 o 
 -10   3   5      187.54      175.86      6.00 o 
  -9   3   5       65.65       56.51      2.31 o 
  -8   3   5       43.87       47.54      4.15 o 
  -7   3   5       72.57       89.71      5.53 o 
  -6   3   5        0.15       24.70      4.77 o 
  -5   3   5       31.98       26.20      2.32 o 
  -4   3   5     1240.18     1202.26     30.71 o 
  -3   3   5        2.16        5.90      1.55 o 
  -2   3   5      967.80      931.19     25.18 o 
  -1   3   5      714.38      735.99     15.17 o 
   0   3   5      536.32      474.92     13.19 o 
   1   3   5      940.94      916.20     28.86 o 
   2   3   5      305.49      347.92     10.49 o 
   3   3   5      550.44      607.71     11.66 o 
   4   3   5      223.65      277.10      6.91 o 
   5   3   5        0.42        3.86      3.43 o 
   6   3   5       56.32       59.76     13.38 o 
   7   3   5        0.02        3.95      2.76 o 
   8   3   5       47.96       30.11      2.02 o 
   9   3   5       18.38       14.17      2.04 o 
  10   3   5       81.06       71.11      3.16 o 
  11   3   5        2.65        5.53      2.02 o 
  12   3   5        1.06        4.88      1.45 o 
 -13   4   5        0.37        2.22      1.27 o 
 -12   4   5        0.14        2.82      1.42 o 
 -11   4   5       10.06       10.84      1.75 o 
 -10   4   5       10.43        8.15      1.81 o 
  -9   4   5      437.01      442.15      7.84 o 
  -8   4   5      346.17      315.44      6.24 o 
  -7   4   5        4.21        7.55      2.77 o 
  -6   4   5        6.15        3.52      2.52 o 
  -5   4   5       36.72       54.67      8.91 o 
  -4   4   5      235.16      211.51      9.90 o 
  -3   4   5      239.77      215.56      5.94 o 
  -2   4   5       28.46       39.52      2.50 o 
  -1   4   5      188.66      173.25      4.81 o 
   0   4   5        0.68        5.25      1.77 o 
   1   4   5      325.23      381.80      8.67 o 
   2   4   5        0.36        0.70      1.93 o 
   3   4   5      359.90      396.27      9.08 o 
   4   4   5       15.05       20.03      2.81 o 
   5   4   5        5.45        5.49      5.62 o 
   6   4   5       74.59       75.56      7.93 o 
   7   4   5       22.20       19.41      1.85 o 
   8   4   5        9.54        3.25      2.04 o 
   9   4   5       19.27       21.26      2.25 o 
  10   4   5        4.07        8.39      1.96 o 
  11   4   5        8.17       15.29      2.00 o 
  12   4   5        9.34       14.74      1.70 o 
 -13   5   5        0.40        0.73      2.04 o 
 -12   5   5       12.69       14.46      2.58 o 
 -11   5   5        9.45       12.56      1.80 o 
 -10   5   5        9.26        9.49      1.83 o 
  -9   5   5       14.25       17.56      1.80 o 
  -8   5   5      430.86      447.53      7.85 o 
  -7   5   5      522.92      489.39     10.07 o 
  -6   5   5        9.43       18.11      5.50 o 
  -5   5   5      495.49      453.04     21.84 o 
  -4   5   5     1139.12     1096.80     42.87 o 
  -3   5   5      323.00      298.68      9.37 o 
  -2   5   5       17.91       14.92      2.89 o 
  -1   5   5     1466.44     1494.00     32.72 o 
   0   5   5      440.09      414.62     10.81 o 
   1   5   5      149.05      152.14      6.92 o 
   2   5   5      280.56      237.76      9.27 o 
   3   5   5       26.10       42.78      4.38 o 
   4   5   5       36.00       43.33      4.63 o 
   5   5   5      115.87      126.16      6.15 o 
   6   5   5      268.21      291.62      6.36 o 
   7   5   5        0.04        4.44      2.11 o 
   8   5   5        0.87        4.09      2.11 o 
   9   5   5       30.93       31.96      2.68 o 
  10   5   5        4.47        7.94      1.46 o 
  11   5   5        1.35        1.65      1.27 o 
 -12   6   5       49.92       43.89      4.01 o 
 -11   6   5       34.93       39.19      3.18 o 
 -10   6   5       16.82       17.58      2.30 o 
  -9   6   5      119.50      116.91      4.13 o 
  -8   6   5       11.76       17.25      2.07 o 
  -7   6   5       36.89       35.76      2.29 o 
  -6   6   5     1561.79     1545.24     34.25 o 
  -5   6   5       91.54      109.41      7.71 o 
  -4   6   5       67.53       72.17      8.44 o 
  -3   6   5      192.52      199.79      9.43 o 
  -2   6   5       12.22       16.38      3.56 o 
  -1   6   5      271.24      272.31      9.12 o 
   0   6   5        1.10        4.25      2.31 o 
   1   6   5      347.96      412.43     13.41 o 
   2   6   5       13.56       21.84      3.56 o 
   3   6   5       10.83        9.79      3.14 o 
   4   6   5        1.73        5.85      1.79 o 
   5   6   5       74.42       69.21      2.79 o 
   6   6   5       39.30       36.21      2.25 o 
   7   6   5      422.52      439.41      8.72 o 
   8   6   5      165.65      165.56      4.51 o 
   9   6   5       55.00       66.15      3.86 o 
  10   6   5       11.05       16.17      2.46 o 
  11   6   5        3.11        0.28      2.06 o 
 -11   7   5       31.39       24.58      4.09 o 
 -10   7   5        3.15        3.03      2.57 o 
  -9   7   5        9.28       11.43      2.24 o 
  -8   7   5        3.77        8.72      2.04 o 
  -7   7   5      122.59      134.86      4.56 o 
  -6   7   5      368.20      372.09      9.15 o 
  -5   7   5        2.81        4.29      1.81 o 
  -4   7   5        0.01       -1.63      1.63 o 
  -3   7   5       59.74       56.83      2.39 o 
  -2   7   5      128.41      122.23      3.44 o 
  -1   7   5      106.01      104.08      3.69 o 
   0   7   5       15.12       14.30      2.28 o 
   1   7   5        2.64        5.74      1.91 o 
   2   7   5       32.87       37.91      2.16 o 
   3   7   5      339.07      337.92      6.93 o 
   4   7   5      134.03      130.46      4.04 o 
   5   7   5        9.84       10.01      1.87 o 
   6   7   5       37.72       43.44      2.28 o 
   7   7   5        3.83       10.04      1.90 o 
   8   7   5        1.50        0.29      1.40 o 
   9   7   5        2.67        5.48      1.63 o 
  10   7   5        7.05        9.61      1.97 o 
 -10   8   5        0.46        2.53      4.92 o 
  -9   8   5       32.49       37.99      2.89 o 
  -8   8   5       11.24       22.08      3.27 o 
  -7   8   5       39.96       33.22      2.25 o 
  -6   8   5      280.30      282.23      6.95 o 
  -5   8   5        3.82        5.41      1.86 o 
  -4   8   5      141.86      155.84      4.85 o 
  -3   8   5       49.91       52.52      3.82 o 
  -2   8   5      492.16      479.54      8.43 o 
  -1   8   5        0.28        2.55      2.39 o 
   0   8   5       18.29       15.87      2.03 o 
   1   8   5       61.79       55.88      2.79 o 
   2   8   5       14.07       12.59      1.95 o 
   3   8   5       43.22       53.70      3.12 o 
   4   8   5       20.64       25.07      1.94 o 
   5   8   5        1.29        0.19      1.67 o 
   6   8   5        3.74        1.90      1.50 o 
   7   8   5        1.04        0.70      1.69 o 
   8   8   5       37.71       31.39      2.59 o 
   9   8   5       61.52       80.15      5.03 o 
  -9   9   5        2.48        1.81      4.22 o 
  -8   9   5        4.29        5.62      1.29 o 
  -7   9   5        0.26        0.16      1.64 o 
  -6   9   5        3.04        4.51      1.63 o 
  -5   9   5        9.44       11.03      1.84 o 
  -4   9   5      273.37      279.82      8.14 o 
  -3   9   5       41.61       42.70      2.56 o 
  -2   9   5      381.23      348.87     11.97 o 
  -1   9   5       29.85       25.12      2.47 o 
   0   9   5       27.95       23.73      2.06 o 
   1   9   5       11.64        5.63      1.64 o 
   2   9   5        2.15        0.12      1.42 o 
   3   9   5       36.23       33.52      2.79 o 
   4   9   5       39.99       33.85      1.67 o 
   5   9   5        3.39        1.73      1.59 o 
   6   9   5       13.29       16.91      2.92 o 
   7   9   5       35.82       37.77      4.03 o 
  -7  10   5        7.49       18.70      2.72 o 
  -6  10   5       13.42        9.65      2.59 o 
  -5  10   5        0.14       -1.35      5.21 o 
  -4  10   5       28.41       25.47      4.00 o 
  -3  10   5       17.09       12.62      3.70 o 
  -2  10   5       19.30       18.21      3.48 o 
  -1  10   5        1.42        3.13      3.30 o 
   0  10   5        9.60        7.51      2.46 o 
   1  10   5       34.30       22.34      2.51 o 
   2  10   5        6.61        6.66      2.19 o 
   3  10   5        3.53        0.52      1.93 o 
   4  10   5        0.07        1.31      2.08 o 
   5  10   5       10.54       11.08      2.56 o 
   6  10   5        0.26        1.19      2.33 o 
  -3  11   5        0.36       -2.36      2.36 o 
  -2  11   5       42.35       42.72     16.28 o 
  -1  11   5       12.08       13.94      3.61 o 
   0  11   5        0.01       -0.82      2.96 o 
   1  11   5        1.10        0.64      2.40 o 
   3  11   5        2.18        0.61      2.63 o 
 -14   0   6       33.39       21.43      2.75 o 
 -13   0   6       71.11       80.11      8.72 o 
 -12   0   6       32.80       22.88      3.79 o 
 -11   0   6       14.85       12.87      1.96 o 
 -10   0   6      163.73      167.28      7.05 o 
  -9   0   6      108.53      107.22      6.68 o 
  -8   0   6        9.14       27.98      2.71 o 
  -7   0   6      473.01      514.26     25.05 o 
  -6   0   6     1581.91     1548.95     70.04 o 
  -2   0   6    18891.50    18334.88    861.59 o 
  -1   0   6     2823.30     2916.78     97.85 o 
   0   0   6      258.70      412.90     10.85 o 
   1   0   6     2898.10     2916.32     71.52 o 
   2   0   6     3924.56     4016.57    115.00 o 
   3   0   6     2211.08     2336.38     68.06 o 
   4   0   6      474.45      488.88     21.48 o 
   5   0   6      113.21      168.14      8.66 o 
   6   0   6        5.52       17.20      4.42 o 
   7   0   6      238.47      224.69     10.55 o 
   8   0   6     1889.71     1918.30     31.76 o 
   9   0   6        8.94        4.46      2.24 o 
  10   0   6        1.31        3.56      2.20 o 
  11   0   6       33.81       48.50      6.21 o 
  12   0   6       17.83       37.32      4.32 o 
 -14   1   6        0.54        1.71      1.29 o 
 -13   1   6       64.31       74.22      8.81 o 
 -12   1   6        0.17        0.15      1.35 o 
 -11   1   6       28.38       31.75      2.21 o 
 -10   1   6      354.65      357.96      8.91 o 
  -9   1   6      106.81      106.12      8.33 o 
  -8   1   6        0.60        2.24      2.05 o 
  -7   1   6      197.29      179.07      9.56 o 
  -6   1   6       50.14       41.31      5.80 o 
  -5   1   6      182.93      166.45      9.19 o 
  -4   1   6     1363.60     1312.16     38.10 o 
  -3   1   6     3856.57     3923.92    103.62 o 
  -2   1   6        3.38       12.58      1.77 o 
  -1   1   6      527.53      479.98     10.68 o 
   0   1   6      348.52      353.28     16.91 o 
   1   1   6      187.34      183.57      5.48 o 
   2   1   6       63.99       68.57      2.81 o 
   3   1   6      618.20      622.11     15.50 o 
   4   1   6       24.38       20.32      2.73 o 
   5   1   6      521.19      545.44     13.96 o 
   6   1   6       51.21       52.92      3.92 o 
   7   1   6       97.84       95.85      4.29 o 
   8   1   6      179.54      172.22      4.35 o 
   9   1   6      188.37      198.76      4.27 o 
  10   1   6        6.16        3.63      1.64 o 
  11   1   6        2.15        3.48      1.80 o 
  12   1   6        8.59       15.16      4.31 o 
 -14   2   6        0.09        1.78      1.25 o 
 -13   2   6        9.41       16.38      1.70 o 
 -12   2   6       17.39       11.66      1.74 o 
 -11   2   6       17.16       10.73      1.72 o 
 -10   2   6      285.15      280.85      7.33 o 
  -9   2   6        1.56        2.86      1.62 o 
  -8   2   6       47.18       56.90      4.42 o 
  -7   2   6      299.55      321.91     19.06 o 
  -6   2   6      367.85      371.47     13.44 o 
  -5   2   6      315.04      315.71      9.04 o 
  -4   2   6      438.59      416.47     19.72 o 
  -3   2   6      985.05      872.54     27.83 o 
  -2   2   6       58.05       36.82      2.36 o 
  -1   2   6      424.74      425.12      8.34 o 
   0   2   6        1.31        9.59      1.10 o 
   1   2   6      162.75      188.12      4.33 o 
   2   2   6     1204.20     1200.66     30.15 o 
   3   2   6      217.22      207.82      5.80 o 
   4   2   6      517.14      495.55     11.73 o 
   5   2   6       19.64       11.49      3.29 o 
   6   2   6       60.25       54.00      5.11 o 
   7   2   6        6.01       11.06      6.02 o 
   8   2   6       93.92       95.54      2.79 o 
   9   2   6       74.57       72.54      2.78 o 
  10   2   6        0.02       -1.55      1.67 o 
  11   2   6        4.91        4.04      1.94 o 
  12   2   6        0.00        0.95      1.69 o 
 -13   3   6        1.26        2.98      1.38 o 
 -12   3   6       32.36       42.43      4.24 o 
 -11   3   6        4.99        4.58      1.58 o 
 -10   3   6      325.97      331.96      7.34 o 
  -9   3   6        8.84       12.93      1.76 o 
  -8   3   6      127.14      131.69      7.22 o 
  -7   3   6      180.88      186.52      8.48 o 
  -6   3   6      321.89      303.86     11.27 o 
  -5   3   6      727.17      700.59     19.03 o 
  -4   3   6       44.28       60.74      3.20 o 
  -3   3   6      142.82      143.61      5.82 o 
  -2   3   6      195.24      214.21      7.29 o 
  -1   3   6     2091.14     2069.55     44.93 o 
   0   3   6      206.69      205.60      5.47 o 
   1   3   6       34.07       39.70      5.53 o 
   2   3   6     2243.78     2260.70     38.84 o 
   3   3   6     2291.78     2313.09     42.28 o 
   4   3   6      931.89      957.69     18.61 o 
   5   3   6       42.56       54.90      5.24 o 
   6   3   6      395.87      373.33     33.30 o 
   7   3   6      262.07      252.29      6.01 o 
   8   3   6      238.27      220.67      4.73 o 
   9   3   6       13.93       13.19      2.05 o 
  10   3   6        0.77        1.64      1.76 o 
  11   3   6        4.28        3.50      1.94 o 
  12   3   6        5.93        9.20      2.20 o 
 -13   4   6        0.00       -0.48      1.29 o 
 -12   4   6        6.44        3.76      1.39 o 
 -11   4   6       17.60       13.50      1.80 o 
 -10   4   6        7.52        7.88      1.63 o 
  -9   4   6       45.78       49.32      2.23 o 
  -8   4   6        0.29        1.06      1.63 o 
  -7   4   6        6.93       13.23      3.06 o 
  -6   4   6      618.70      625.15     27.12 o 
  -5   4   6       50.95       43.44      7.21 o 
  -4   4   6      570.63      567.70     15.07 o 
  -3   4   6       26.10       25.04      2.30 o 
  -2   4   6     2626.97     2602.93     47.38 o 
  -1   4   6      241.82      239.46      5.73 o 
   0   4   6     1677.23     1582.16     26.45 o 
   1   4   6      540.78      462.05     10.16 o 
   2   4   6       21.46       16.70      2.05 o 
   3   4   6      571.11      506.09     10.99 o 
   4   4   6      956.11     1027.24     21.84 o 
   5   4   6      159.21      149.77     18.72 o 
   6   4   6       14.79       32.61      3.34 o 
   7   4   6      104.57      114.87      4.00 o 
   8   4   6       92.22       77.01      3.50 o 
   9   4   6      222.69      225.78      4.71 o 
  10   4   6      124.83      160.80      5.08 o 
  11   4   6       22.71       33.58      2.78 o 
  12   4   6        7.02       21.58      2.30 o 
 -13   5   6        5.87        8.19      1.80 o 
 -12   5   6       44.12       33.17      2.51 o 
 -11   5   6       65.59       64.00      3.94 o 
 -10   5   6        5.21        4.98      1.79 o 
  -9   5   6       17.32       18.42      1.81 o 
  -8   5   6      198.51      181.98      5.16 o 
  -7   5   6      101.96      105.02      4.97 o 
  -6   5   6        2.69        2.19      5.54 o 
  -5   5   6        2.71       -1.61      5.91 o 
  -4   5   6       25.16       38.60      7.36 o 
  -3   5   6       35.35       41.97      3.84 o 
  -2   5   6      324.33      342.32     10.32 o 
  -1   5   6       13.46       24.21      3.44 o 
   0   5   6       90.61       87.55      4.16 o 
   1   5   6      140.46      161.61      6.97 o 
   2   5   6       95.42       85.15      4.85 o 
   3   5   6        1.85        2.60      3.19 o 
   4   5   6      222.28      228.03      9.65 o 
   5   5   6        0.56       11.54      2.57 o 
   6   5   6      443.96      473.90      8.84 o 
   7   5   6       87.98       82.28      3.52 o 
   8   5   6       59.19       56.74      2.84 o 
   9   5   6      116.69      107.83      4.41 o 
  10   5   6        0.06        1.75      1.39 o 
  11   5   6       32.13       36.00      2.64 o 
 -12   6   6        0.07        0.72      2.14 o 
 -11   6   6        0.20       -0.45      2.01 o 
 -10   6   6       18.73       17.11      1.95 o 
  -9   6   6        0.06       -0.38      2.02 o 
  -8   6   6       27.35       26.45      2.22 o 
  -7   6   6        8.03       10.83      1.84 o 
  -6   6   6      366.05      381.43      9.30 o 
  -5   6   6      224.46      225.43     14.53 o 
  -4   6   6       22.87       17.57      7.12 o 
  -3   6   6      116.08      120.25      5.93 o 
  -2   6   6      269.57      309.38     10.12 o 
  -1   6   6        5.75       10.51      3.45 o 
   0   6   6      198.37      200.64      6.79 o 
   1   6   6       30.05       26.85      3.37 o 
   2   6   6       61.79       55.67      6.60 o 
   3   6   6        2.08        1.82      1.99 o 
   4   6   6      294.54      276.06      5.93 o 
   5   6   6        0.97       -0.17      1.88 o 
   6   6   6        8.20        9.53      1.82 o 
   7   6   6        0.23        5.46      1.67 o 
   8   6   6        0.89        0.20      1.47 o 
   9   6   6        3.96        5.46      1.80 o 
  10   6   6        1.57       -1.02      1.19 o 
 -11   7   6        3.47       -0.91      2.18 o 
 -10   7   6       18.06       19.55      2.31 o 
  -9   7   6        3.60       -1.57      2.00 o 
  -8   7   6       18.19       20.89      2.56 o 
  -7   7   6        3.30        1.63      1.68 o 
  -6   7   6      204.79      197.04      5.76 o 
  -5   7   6        8.45       12.62      1.96 o 
  -4   7   6      363.90      362.55     11.73 o 
  -3   7   6      279.83      268.68      7.66 o 
  -2   7   6      178.73      166.11      4.31 o 
  -1   7   6       12.84       16.85      1.91 o 
   0   7   6      182.52      187.14      6.10 o 
   1   7   6       13.40       10.50      2.31 o 
   2   7   6        0.08        1.25      1.76 o 
   3   7   6       16.55       22.42      2.01 o 
   4   7   6       68.84       67.22      3.20 o 
   5   7   6       13.91       14.03      2.09 o 
   6   7   6      235.30      240.30      6.54 o 
   7   7   6       74.99       80.97      4.34 o 
   8   7   6        3.55        2.30      1.41 o 
   9   7   6        0.48        2.96      1.55 o 
  10   7   6        1.15       -0.21      2.03 o 
 -10   8   6        2.90        2.79      2.04 o 
  -9   8   6        3.09        2.71      1.48 o 
  -8   8   6      126.08      125.03      4.96 o 
  -7   8   6       55.17       57.51      2.49 o 
  -6   8   6       16.63       15.03      2.14 o 
  -5   8   6      300.80      305.83      9.78 o 
  -4   8   6       83.89       87.32      3.83 o 
  -3   8   6       49.74       44.17      2.68 o 
  -2   8   6      360.72      337.92      6.55 o 
  -1   8   6      270.68      255.91      6.11 o 
   0   8   6       19.96       29.45      2.54 o 
   1   8   6        0.34        7.24      2.67 o 
   2   8   6      120.20      114.78      5.04 o 
   3   8   6      201.95      197.49      4.84 o 
   4   8   6       81.20       79.74      3.26 o 
   5   8   6        3.18        2.63      1.72 o 
   6   8   6        1.93        2.80      1.65 o 
   7   8   6        6.09        8.62      1.67 o 
   8   8   6        0.15        4.65      2.05 o 
  -9   9   6        0.63        5.99      5.98 o 
  -8   9   6       12.66       16.97      1.43 o 
  -7   9   6       70.89       82.62      3.10 o 
  -6   9   6        0.49       -0.14      1.51 o 
  -5   9   6        1.11       -1.25      1.68 o 
  -4   9   6       20.89       22.50      2.14 o 
  -3   9   6       67.33       72.88      4.03 o 
  -2   9   6       18.00       18.98      3.43 o 
  -1   9   6       35.98       41.79      2.80 o 
   0   9   6        1.65        7.05      1.69 o 
   1   9   6       15.55        8.92      1.75 o 
   2   9   6        8.29        6.39      1.87 o 
   3   9   6        2.22        4.46      1.41 o 
   4   9   6        9.94        9.41      3.11 o 
   5   9   6        4.78        2.69      2.24 o 
   6   9   6       11.71       20.23      4.27 o 
   7   9   6       24.04       40.82      6.02 o 
  -7  10   6        2.16        2.71      3.15 o 
  -6  10   6        0.19       -2.27      2.27 o 
  -5  10   6        5.03        0.43      2.68 o 
  -4  10   6       30.78       24.17      3.89 o 
  -3  10   6       28.31       29.52      4.08 o 
  -2  10   6       80.95       76.36      6.02 o 
  -1  10   6       63.28       63.75      5.24 o 
   0  10   6       33.77       23.59      5.68 o 
   1  10   6       54.42       49.56      4.95 o 
   2  10   6       22.78       18.07      2.28 o 
   3  10   6        6.93        6.65      1.90 o 
   4  10   6       18.51       23.36      6.69 o 
   5  10   6        4.71        3.78      1.72 o 
  -3  11   6        3.51        7.38      3.55 o 
  -2  11   6       44.35       31.61      4.45 o 
  -1  11   6       12.63        9.52      3.64 o 
   0  11   6       24.28       18.46      3.47 o 
   1  11   6        0.85        1.73      2.44 o 
   2  11   6        0.82        9.28      3.13 o 
 -14   1   7       11.00        5.38      1.30 o 
 -13   1   7       22.29       15.60      1.91 o 
 -12   1   7       10.71        7.55      1.77 o 
 -11   1   7        0.18       -1.14      1.50 o 
 -10   1   7       74.69       82.51      4.07 o 
  -9   1   7       19.96       23.16      2.00 o 
  -8   1   7      214.88      229.57     12.02 o 
  -7   1   7      132.86      146.06      8.15 o 
  -6   1   7       23.29       31.04      2.50 o 
  -5   1   7     2441.26     2505.22     72.18 o 
  -4   1   7     3281.09     3384.34     96.74 o 
  -3   1   7      465.05      505.92     14.47 o 
  -2   1   7     3858.82     4070.77    123.46 o 
  -1   1   7       61.67       94.61      3.03 o 
   0   1   7      612.39      637.62     12.32 o 
   1   1   7      623.38      612.03     11.20 o 
   2   1   7      305.72      320.23      7.26 o 
   3   1   7        6.41        5.34      2.31 o 
   4   1   7      928.54      844.21     21.59 o 
   5   1   7       27.39       23.64      4.73 o 
   6   1   7        5.82        4.94      3.16 o 
   7   1   7       80.09       80.06      3.67 o 
   8   1   7       76.01       80.70      2.87 o 
   9   1   7        0.96        1.99      1.73 o 
  10   1   7       67.19       76.88      3.07 o 
  11   1   7       43.07       53.81      3.11 o 
  12   1   7        1.31       10.12      3.40 o 
 -14   2   7        0.46        2.25      1.28 o 
 -13   2   7       39.02       41.84      5.81 o 
 -12   2   7        0.13        1.82      1.66 o 
 -11   2   7       26.95       27.11      2.12 o 
 -10   2   7      229.50      252.85      6.72 o 
  -9   2   7        1.58        2.34      1.50 o 
  -8   2   7      661.66      710.19     34.79 o 
  -7   2   7      293.76      284.95     13.18 o 
  -6   2   7       30.15       37.96      4.03 o 
  -5   2   7      956.97      994.09     22.30 o 
  -4   2   7       16.82       61.39      3.43 o 
  -3   2   7        0.91       20.42      4.59 o 
  -2   2   7     1004.63      982.97     31.04 o 
  -1   2   7      347.02      337.32      6.95 o 
   0   2   7      502.27      448.34      9.83 o 
   1   2   7      683.12      686.53     14.54 o 
   2   2   7      121.80      165.70      6.31 o 
   3   2   7     1588.10     1607.81     32.04 o 
   4   2   7       66.95       44.93      3.69 o 
   5   2   7       74.80       68.73      5.99 o 
   6   2   7        2.41        5.48      4.37 o 
   7   2   7      203.58      192.38      5.15 o 
   8   2   7      427.78      462.39      7.54 o 
   9   2   7       32.30       29.03      2.39 o 
  10   2   7        7.72        6.33      1.85 o 
  11   2   7        0.51       -0.86      2.05 o 
  12   2   7        9.26       16.21      4.39 o 
 -13   3   7        0.28        0.09      1.44 o 
 -12   3   7        1.64       -1.62      1.62 o 
 -11   3   7        6.35        8.03      2.56 o 
 -10   3   7        3.57        8.18      1.63 o 
  -9   3   7       90.62       96.10      3.34 o 
  -8   3   7      559.61      548.58     16.12 o 
  -7   3   7      201.50      204.94      9.83 o 
  -6   3   7        0.05        1.58      2.26 o 
  -5   3   7       68.58       72.30      3.91 o 
  -4   3   7     3265.67     3442.37     69.95 o 
  -3   3   7     1294.90     1369.59     27.84 o 
  -2   3   7      521.94      452.86      9.54 o 
  -1   3   7      951.55     1029.91     19.71 o 
   0   3   7        0.46       19.32      1.62 o 
   1   3   7       82.36       82.58      3.29 o 
   2   3   7      131.44      158.44      4.65 o 
   3   3   7      537.69      575.66     12.12 o 
   4   3   7        1.43        2.25      2.97 o 
   5   3   7       48.94       61.35      6.86 o 
   6   3   7        3.46        7.20      3.63 o 
   7   3   7       30.56       27.61      2.46 o 
   8   3   7        5.14        4.83      1.84 o 
   9   3   7        0.46        2.74      1.87 o 
  10   3   7       10.83        9.78      1.88 o 
  11   3   7        0.04        1.57      1.99 o 
  12   3   7        8.09       10.14      2.09 o 
 -13   4   7       18.66       20.61      2.85 o 
 -12   4   7       14.83       13.61      2.13 o 
 -11   4   7        1.77        4.54      1.72 o 
 -10   4   7       19.08       17.32      1.79 o 
  -9   4   7        6.27       10.70      1.82 o 
  -8   4   7      153.96      126.59      3.77 o 
  -7   4   7      262.82      245.55      9.21 o 
  -6   4   7      156.07      146.87      7.28 o 
  -5   4   7      514.62      542.43     18.70 o 
  -4   4   7       10.76       16.45      2.85 o 
  -3   4   7     1512.36     1480.46     27.72 o 
  -2   4   7      181.92      186.55      6.08 o 
  -1   4   7      331.68      343.20      8.82 o 
   0   4   7       58.86       69.62      2.99 o 
   1   4   7      305.86      324.32      8.99 o 
   2   4   7      121.47      101.28      4.16 o 
   3   4   7       11.95       14.01      2.69 o 
   4   4   7       40.18       69.90      4.14 o 
   5   4   7       47.91       63.90      4.29 o 
   6   4   7       26.23       26.71      2.83 o 
   7   4   7       15.75       14.49      2.31 o 
   8   4   7        0.01       -1.82      1.90 o 
   9   4   7        3.53        7.33      2.02 o 
  10   4   7       14.00       21.59      2.73 o 
  11   4   7       30.78       44.43      2.96 o 
 -13   5   7       29.90       36.95      3.66 o 
 -12   5   7       25.81       19.45      2.21 o 
 -11   5   7        0.33        3.03      1.84 o 
 -10   5   7        1.94       -0.56      1.70 o 
  -9   5   7       17.97       17.86      2.27 o 
  -8   5   7      192.32      195.34      5.29 o 
  -7   5   7       17.71       29.14      2.56 o 
  -6   5   7       29.47       34.02      6.53 o 
  -5   5   7      115.89      121.75     11.78 o 
  -4   5   7      368.72      435.73     15.05 o 
  -3   5   7       31.41       47.37      4.10 o 
  -2   5   7        9.48       18.41      3.20 o 
  -1   5   7      947.69      900.15     25.08 o 
   0   5   7      122.52      120.38      4.26 o 
   1   5   7      622.13      566.54     13.44 o 
   2   5   7      129.68      105.89      4.70 o 
   3   5   7      550.12      510.22     16.05 o 
   4   5   7      223.81      242.55      7.68 o 
   5   5   7      492.63      495.47      8.36 o 
   6   5   7      297.53      284.18      6.63 o 
   7   5   7       38.36       41.03      2.42 o 
   8   5   7       10.90       11.31      1.68 o 
   9   5   7       51.42       57.39      2.68 o 
  10   5   7       17.18       20.16      1.70 o 
  11   5   7        0.72        1.08      2.18 o 
 -12   6   7       18.55       16.48      1.94 o 
 -11   6   7       38.94       32.81      6.13 o 
 -10   6   7       17.14       22.73      2.51 o 
  -9   6   7      152.35      164.56      4.77 o 
  -8   6   7       75.07       67.62      3.56 o 
  -7   6   7      133.29      126.00      5.10 o 
  -6   6   7      252.75      244.37      6.87 o 
  -5   6   7      219.10      243.19      7.23 o 
  -4   6   7      315.01      303.41     12.92 o 
  -3   6   7       97.82      106.81      6.02 o 
  -2   6   7       59.30       67.20      5.59 o 
  -1   6   7     1226.02     1245.33     33.92 o 
   0   6   7      206.69      209.71      8.82 o 
   1   6   7      136.00      129.32      6.21 o 
   2   6   7       16.81       13.75      3.45 o 
   3   6   7      192.37      197.54      5.67 o 
   4   6   7      154.76      156.77      5.17 o 
   5   6   7      109.46       97.47      3.16 o 
   6   6   7       45.30       45.69      2.61 o 
   7   6   7      183.57      194.35      5.44 o 
   8   6   7       70.86       75.36      3.31 o 
   9   6   7       38.09       25.40      4.34 o 
  10   6   7        0.53        0.10      2.06 o 
 -11   7   7        1.41        2.56      2.10 o 
 -10   7   7        5.18        3.53      1.83 o 
  -9   7   7       27.32       25.71      1.99 o 
  -8   7   7        2.54        1.31      1.63 o 
  -7   7   7        0.22       -1.25      1.63 o 
  -6   7   7      131.45      140.52      4.71 o 
  -5   7   7       19.83       21.61      2.06 o 
  -4   7   7      156.37      142.70      5.21 o 
  -3   7   7      125.24      104.91      4.22 o 
  -2   7   7        8.41       11.84      1.80 o 
  -1   7   7        0.02        1.31      1.66 o 
   0   7   7       63.14       53.47      3.07 o 
   1   7   7        6.08        8.58      2.23 o 
   2   7   7       82.00       62.32      2.49 o 
   3   7   7       42.34       40.75      2.23 o 
   4   7   7       32.41       22.98      2.20 o 
   5   7   7        9.27       11.84      1.89 o 
   6   7   7        0.04        2.04      1.72 o 
   7   7   7        1.01        0.86      1.62 o 
   8   7   7        4.85        8.26      1.64 o 
   9   7   7       17.76       24.36      3.69 o 
 -10   8   7       28.92       29.30      4.09 o 
  -9   8   7        0.90        0.96      1.80 o 
  -8   8   7       11.43       11.49      2.11 o 
  -7   8   7        9.99        3.92      1.56 o 
  -6   8   7      105.53      104.85      4.47 o 
  -5   8   7        5.10        8.68      1.78 o 
  -4   8   7        0.26        4.41      1.76 o 
  -3   8   7        0.88        3.94      2.01 o 
  -2   8   7       15.75       19.55      2.26 o 
  -1   8   7       99.73       96.70      3.77 o 
   0   8   7      341.63      359.74      8.35 o 
   1   8   7        0.08        7.81      2.68 o 
   2   8   7       23.73       30.02      3.51 o 
   3   8   7       15.89       15.75      2.64 o 
   4   8   7        0.06       -0.49      2.74 o 
   5   8   7       12.57       10.74      1.75 o 
   6   8   7        0.23       -2.24      2.24 o 
   7   8   7       28.40       20.71      4.18 o 
   8   8   7       68.06       93.61      8.69 o 
  -8   9   7        0.75        2.70      1.35 o 
  -7   9   7        2.57        7.57      1.73 o 
  -6   9   7        0.10       -1.17      1.56 o 
  -5   9   7        0.22       -0.25      1.60 o 
  -4   9   7       67.19       66.23      3.04 o 
  -3   9   7       27.57       26.34      2.99 o 
  -2   9   7        0.11        3.02      3.24 o 
  -1   9   7        0.16       -0.25      2.08 o 
   0   9   7        0.51        1.89      1.62 o 
   1   9   7        1.69        2.68      1.75 o 
   2   9   7      219.25      235.10      5.10 o 
   3   9   7       33.56       21.51      1.66 o 
   4   9   7       72.02       64.72      4.19 o 
   5   9   7        0.93        0.39      2.50 o 
   6   9   7       21.74       36.96      9.29 o 
   7   9   7       21.36       41.68      2.98 o 
  -7  10   7        0.06       -1.35      3.38 o 
  -6  10   7        6.14        4.22      2.31 o 
  -5  10   7        1.20        1.11      2.60 o 
  -4  10   7       21.93       21.88      3.52 o 
  -3  10   7        0.07        0.09      2.45 o 
  -2  10   7       49.19       49.68      3.66 o 
  -1  10   7       50.08       46.35      5.57 o 
   0  10   7        1.99        2.71      5.66 o 
   1  10   7        8.69        7.47      2.05 o 
   2  10   7       28.14       16.97      2.53 o 
   3  10   7        6.98        3.13      1.79 o 
   4  10   7       10.02       17.04      2.29 o 
   5  10   7       26.21       27.90      4.84 o 
  -2  11   7       97.72       59.59      5.02 o 
  -1  11   7        0.25        1.88      3.58 o 
   0  11   7        0.15       -2.09      3.04 o 
   1  11   7       20.74       13.76      2.64 o 
 -14   0   8        4.07        6.14      2.26 o 
 -13   0   8        4.22        3.26      2.34 o 
 -12   0   8        8.98        3.61      2.71 o 
 -11   0   8      515.99      576.80     29.16 o 
 -10   0   8      112.86      103.01      5.12 o 
  -9   0   8        4.45        8.02      5.40 o 
  -8   0   8       58.60       56.64      4.34 o 
  -7   0   8       30.37       45.84      3.75 o 
  -6   0   8      652.79      689.42     28.63 o 
  -5   0   8     1105.90      977.96     37.67 o 
  -3   0   8     2738.17     2577.29     86.51 o 
  -2   0   8     3335.28     3257.50     83.06 o 
  -1   0   8     1286.36     1197.57     31.41 o 
   0   0   8      102.92      137.66      4.52 o 
   1   0   8      141.32      155.69      9.07 o 
   2   0   8      939.95      909.40     25.78 o 
   3   0   8     3761.35     3712.28    119.86 o 
   4   0   8      574.72      562.67     17.96 o 
   5   0   8      548.03      514.64     19.01 o 
   6   0   8     1118.45     1107.88     35.50 o 
   7   0   8     1493.08     1380.25     25.88 o 
   8   0   8       70.36       85.01      3.98 o 
   9   0   8       13.55       16.99      2.88 o 
  10   0   8       12.69       19.81      2.95 o 
  11   0   8      130.28      163.81      7.67 o 
  12   0   8       77.09      103.13      7.28 o 
 -14   1   8        0.59        2.66      1.33 o 
 -13   1   8        0.09        4.07      1.76 o 
 -12   1   8        2.53        3.43      3.32 o 
 -11   1   8        5.55        8.09      1.75 o 
 -10   1   8      158.91      159.93      6.48 o 
  -9   1   8       59.97       57.79      2.89 o 
  -8   1   8       96.83       87.85      5.77 o 
  -7   1   8      497.82      493.43     19.37 o 
  -6   1   8      307.90      297.26      9.09 o 
  -5   1   8        0.94        2.49      1.60 o 
  -4   1   8     5520.43     5283.96    129.47 o 
  -3   1   8      369.03      389.77     13.11 o 
  -2   1   8     1461.44     1420.50     32.44 o 
  -1   1   8       72.20      134.16      3.79 o 
   0   1   8      239.67      268.98      6.40 o 
   1   1   8       71.33       72.89      2.89 o 
   2   1   8        1.53        1.88      1.69 o 
   3   1   8     1498.92     1529.60     40.22 o 
   4   1   8       11.93       14.03      4.21 o 
   5   1   8       23.43       26.31      5.18 o 
   6   1   8      198.63      195.91      7.78 o 
   7   1   8        4.83        9.11      1.88 o 
   8   1   8       51.06       52.11      2.49 o 
   9   1   8        2.74        6.83      1.89 o 
  10   1   8        1.69        2.25      1.82 o 
  11   1   8        2.72        5.44      1.99 o 
  12   1   8        2.73        1.94      1.85 o 
 -14   2   8        1.13        0.06      1.34 o 
 -13   2   8        7.92        8.97      1.89 o 
 -12   2   8        3.59        2.24      1.90 o 
 -11   2   8       21.90       25.23      2.61 o 
 -10   2   8       55.36       55.24      4.35 o 
  -9   2   8        9.60       11.52      2.01 o 
  -8   2   8        0.47       -1.14      2.76 o 
  -7   2   8       17.37       26.19      2.92 o 
  -6   2   8       40.78       41.01      3.07 o 
  -5   2   8      491.48      515.33     14.26 o 
  -4   2   8      192.72      267.80     10.34 o 
  -3   2   8      209.40      223.79      9.37 o 
  -2   2   8     5838.14     6134.88    156.17 o 
  -1   2   8      118.66      136.58      4.36 o 
   0   2   8      131.67      123.48      4.25 o 
   1   2   8      305.05      298.09      8.04 o 
   2   2   8      686.97      689.64     17.46 o 
   3   2   8       43.14       51.94      4.80 o 
   4   2   8       63.19       67.30      5.10 o 
   5   2   8       12.97       13.72      4.97 o 
   6   2   8       26.70       20.45      4.29 o 
   7   2   8        6.99       -0.63      2.14 o 
   8   2   8        5.00        8.45      1.85 o 
   9   2   8        3.31        3.34      1.76 o 
  10   2   8        1.68        4.81      2.03 o 
  11   2   8        0.79        1.95      2.00 o 
  12   2   8       13.91       13.12      2.47 o 
 -13   3   8       13.62       14.93      2.94 o 
 -12   3   8        0.01        2.34      1.92 o 
 -11   3   8        4.39        7.18      1.64 o 
 -10   3   8      144.91      152.66      4.69 o 
  -9   3   8       25.61       31.13      2.82 o 
  -8   3   8        0.41        1.52      1.98 o 
  -7   3   8       40.57       48.74      7.01 o 
  -6   3   8      271.87      292.93     11.20 o 
  -5   3   8       27.43       26.68      3.49 o 
  -4   3   8     1071.51     1082.88     22.67 o 
  -3   3   8      216.76      244.96      6.96 o 
  -2   3   8      378.36      341.32      7.88 o 
  -1   3   8       57.76       69.32      3.22 o 
   0   3   8      546.74      532.94     11.13 o 
   1   3   8        1.64        2.60      1.89 o 
   2   3   8      133.15      122.74      4.59 o 
   3   3   8     1450.33     1428.54     29.67 o 
   4   3   8      329.20      323.01     14.22 o 
   5   3   8      165.74      151.72      9.54 o 
   6   3   8       47.19       48.99      3.46 o 
   7   3   8        0.06        1.78      2.43 o 
   8   3   8        4.81        4.41      1.76 o 
   9   3   8       32.25       25.89      2.26 o 
  10   3   8        1.74        1.71      1.41 o 
  11   3   8        4.57        5.64      1.96 o 
 -13   4   8        6.91        3.59      1.53 o 
 -12   4   8       54.62       48.54      6.80 o 
 -11   4   8        3.29       10.27      1.87 o 
 -10   4   8        5.47        2.15      1.66 o 
  -9   4   8        2.00        0.48      1.96 o 
  -8   4   8       93.16       92.13      3.29 o 
  -7   4   8      182.51      201.95      7.94 o 
  -6   4   8     1039.53     1063.42     33.81 o 
  -5   4   8      267.98      300.31     12.04 o 
  -4   4   8        0.75        7.36      3.76 o 
  -3   4   8       42.49       49.34      3.69 o 
  -2   4   8     2632.33     2911.26     57.23 o 
  -1   4   8      332.89      318.34     10.10 o 
   0   4   8       94.55      117.84      4.10 o 
   1   4   8       36.11       30.96      2.55 o 
   2   4   8      240.50      265.84      7.42 o 
   3   4   8        4.25       10.14      2.80 o 
   4   4   8       64.11       74.44      4.44 o 
   5   4   8      281.64      310.37      8.31 o 
   6   4   8       55.42       44.73      3.17 o 
   7   4   8       51.42       50.31      3.43 o 
   8   4   8       14.93       13.58      2.05 o 
   9   4   8       91.14       87.74      4.41 o 
  10   4   8      251.79      327.46     13.81 o 
  11   4   8       34.41       49.10      3.89 o 
 -12   5   8        0.00        4.64      2.13 o 
 -11   5   8        0.90        1.67      1.98 o 
 -10   5   8       34.40       25.88      2.17 o 
  -9   5   8        3.56        3.87      2.23 o 
  -8   5   8       21.62       33.56      2.57 o 
  -7   5   8      185.87      179.70      5.27 o 
  -6   5   8       65.03       82.60      4.71 o 
  -5   5   8       49.82       47.11      8.74 o 
  -4   5   8        3.35        7.32      3.84 o 
  -3   5   8       51.25       58.18      4.62 o 
  -2   5   8      667.48      738.06     18.49 o 
  -1   5   8      188.53      211.49      7.99 o 
   0   5   8      160.28      189.98      5.79 o 
   1   5   8       24.11       15.90      2.66 o 
   2   5   8      177.27      173.25      6.51 o 
   3   5   8        0.13        1.30      2.83 o 
   4   5   8      113.77      110.80      4.25 o 
   5   5   8      117.99      107.14      3.62 o 
   6   5   8        6.32       17.28      2.01 o 
   7   5   8        4.52        4.54      1.74 o 
   8   5   8       32.49       27.91      2.24 o 
   9   5   8       20.64       21.70      3.66 o 
  10   5   8        0.48       -1.43      2.25 o 
 -12   6   8        4.58        3.72      2.35 o 
 -11   6   8        5.40        4.42      1.80 o 
 -10   6   8        0.13        0.67      1.68 o 
  -9   6   8       28.60       34.17      2.46 o 
  -8   6   8        0.31        4.99      1.92 o 
  -7   6   8        0.11       -1.78      1.78 o 
  -6   6   8        1.40        7.50      1.86 o 
  -5   6   8       24.67       21.25      2.19 o 
  -4   6   8       13.71       20.75      5.55 o 
  -3   6   8       57.18       50.32      5.06 o 
  -2   6   8        0.19       10.00      4.28 o 
  -1   6   8        2.80       11.11      4.22 o 
   0   6   8      331.50      331.12     16.51 o 
   1   6   8      193.39      203.34      8.38 o 
   2   6   8      196.69      212.66      7.78 o 
   3   6   8      122.28      111.43      3.73 o 
   4   6   8        0.27       -0.70      1.92 o 
   5   6   8       63.34       73.18      2.93 o 
   6   6   8        0.34       -1.58      1.58 o 
   7   6   8       11.76       17.02      2.46 o 
   8   6   8       27.65       24.86      2.34 o 
   9   6   8        5.52        5.00      2.69 o 
  10   6   8        8.79       14.18      3.40 o 
 -11   7   8        1.63        2.24      1.62 o 
 -10   7   8        2.15        2.01      1.73 o 
  -9   7   8        5.15        6.03      2.42 o 
  -8   7   8       24.25       21.23      1.89 o 
  -7   7   8       31.06       26.20      2.04 o 
  -6   7   8        8.80       15.51      1.93 o 
  -5   7   8        3.75        0.73      1.79 o 
  -4   7   8      240.92      235.12      7.07 o 
  -3   7   8       36.79       49.68      2.35 o 
  -2   7   8      157.86      157.79      5.40 o 
  -1   7   8        7.96       15.77      2.42 o 
   0   7   8      131.14      123.24      3.87 o 
   1   7   8      146.57      142.44      4.73 o 
   2   7   8      158.34      147.40      4.32 o 
   3   7   8       78.92       64.15      3.11 o 
   4   7   8      120.02       99.76      3.07 o 
   5   7   8      105.49       94.38      3.60 o 
   6   7   8        7.27        6.71      1.78 o 
   7   7   8        1.14        6.42      2.46 o 
   8   7   8        0.15        2.19      2.19 o 
   9   7   8       10.99       13.55      3.94 o 
 -10   8   8       20.67       22.09      2.44 o 
  -9   8   8        0.72       -0.25      1.78 o 
  -8   8   8       16.49       15.58      1.91 o 
  -7   8   8       26.78       25.41      2.31 o 
  -6   8   8      284.14      296.31      9.17 o 
  -5   8   8      338.87      359.34     11.15 o 
  -4   8   8       33.47       29.97      2.28 o 
  -3   8   8      106.94      100.76      4.72 o 
  -2   8   8      427.58      412.01     10.69 o 
  -1   8   8      212.52      195.05      5.52 o 
   0   8   8       16.56       17.33      2.50 o 
   1   8   8      404.89      425.06     12.28 o 
   2   8   8       25.58       25.74      3.06 o 
   3   8   8       18.30       24.30      3.68 o 
   4   8   8       10.51        7.94      2.94 o 
   5   8   8        0.04       -0.31      2.21 o 
   6   8   8        2.16        0.84      2.03 o 
   7   8   8        0.08        3.51      2.23 o 
   8   8   8        0.03        2.11      1.97 o 
  -8   9   8        6.11        9.83      2.90 o 
  -7   9   8       20.11       17.30      2.25 o 
  -6   9   8        2.32        0.42      1.48 o 
  -5   9   8       31.52       32.37      3.16 o 
  -4   9   8       78.44       67.99      3.76 o 
  -3   9   8        5.03        3.78      2.64 o 
  -2   9   8        0.10       -2.02      3.40 o 
  -1   9   8        6.50        6.41      3.51 o 
   0   9   8        2.86        0.80      1.69 o 
   1   9   8        0.14        2.75      2.12 o 
   2   9   8       36.74       40.93      3.09 o 
   3   9   8        5.01        3.17      1.70 o 
   4   9   8        0.14        1.86      1.54 o 
   5   9   8       16.43       20.22      3.71 o 
   6   9   8        2.24        5.90      2.19 o 
  -6  10   8        6.23        5.45      2.18 o 
  -5  10   8       13.02        8.89      2.09 o 
  -4  10   8       17.76       18.37      2.44 o 
  -3  10   8       16.69        8.90      2.46 o 
  -2  10   8       42.96       41.55      3.32 o 
  -1  10   8       18.13       15.32      2.86 o 
   0  10   8        6.07        6.24      5.74 o 
   1  10   8        0.07       -2.55      3.39 o 
   2  10   8        1.21        1.06      1.87 o 
   3  10   8        0.55       -0.99      1.47 o 
   4  10   8       10.64        7.62      2.70 o 
  -1  11   8        0.74        1.53      3.64 o 
   0  11   8        4.18        1.73      3.03 o 
 -14   1   9        9.14       12.30      2.32 o 
 -13   1   9       14.41        9.33      1.76 o 
 -12   1   9       44.06       47.71      6.35 o 
 -11   1   9       16.21       27.25      3.44 o 
 -10   1   9       28.79       29.40      2.70 o 
  -9   1   9        9.75       16.91      4.95 o 
  -8   1   9      230.46      220.24     11.60 o 
  -7   1   9      449.09      494.03     24.28 o 
  -6   1   9       57.46       45.00      3.19 o 
  -5   1   9      455.47      407.69      9.86 o 
  -4   1   9     2986.11     2922.00     65.87 o 
  -3   1   9     1830.37     1783.44     44.77 o 
  -2   1   9      571.91      618.74     16.96 o 
  -1   1   9      618.58      668.64     15.31 o 
   0   1   9     5769.99     5848.28    124.99 o 
   1   1   9      250.49      245.86      7.05 o 
   2   1   9       29.13       27.49      2.85 o 
   3   1   9       21.45       19.12      3.94 o 
   4   1   9      104.71      101.81      6.10 o 
   5   1   9      148.28      134.32      9.15 o 
   6   1   9       41.25       41.76      4.57 o 
   7   1   9     1163.64     1104.44     15.35 o 
   8   1   9      193.41      209.87      5.50 o 
   9   1   9        7.17        7.61      1.96 o 
  10   1   9        9.84       14.26      2.15 o 
  11   1   9        6.12       13.52      1.97 o 
 -14   2   9        8.68        6.68      1.34 o 
 -13   2   9        0.86       -1.64      1.64 o 
 -12   2   9       20.74       15.73      2.16 o 
 -11   2   9       53.79       39.13      3.68 o 
 -10   2   9        8.99        9.76      1.85 o 
  -9   2   9      103.40       93.65      5.11 o 
  -8   2   9       62.93       68.21      4.93 o 
  -7   2   9      280.80      283.33     16.15 o 
  -6   2   9       50.79       50.93      3.90 o 
  -5   2   9      172.80      193.86      7.86 o 
  -4   2   9      356.44      352.53     10.26 o 
  -3   2   9     1116.75     1115.33     23.03 o 
  -2   2   9     1004.98      963.23     25.45 o 
  -1   2   9      211.25      237.36      6.31 o 
   0   2   9     2289.03     2362.75     44.27 o 
   1   2   9      247.02      247.49      6.22 o 
   2   2   9     1092.71     1072.88     19.31 o 
   3   2   9      380.88      408.46     13.00 o 
   4   2   9      376.98      380.82     12.67 o 
   5   2   9     1298.31     1183.56     38.13 o 
   6   2   9      236.00      237.25     14.59 o 
   7   2   9       84.47       96.52      3.59 o 
   8   2   9       24.39       24.74      2.51 o 
   9   2   9        2.85        4.48      2.44 o 
  10   2   9       54.06       62.29      3.22 o 
  11   2   9       14.20       16.62      2.94 o 
 -13   3   9        2.62        3.77      1.64 o 
 -12   3   9        1.95        1.93      1.87 o 
 -11   3   9       35.79       27.72      2.12 o 
 -10   3   9        3.17       -2.20      2.20 o 
  -9   3   9       28.65       32.75      2.24 o 
  -8   3   9        0.33        2.49      2.07 o 
  -7   3   9        0.48        1.23      2.68 o 
  -6   3   9      142.64      174.03     14.56 o 
  -5   3   9      139.32      133.28      7.35 o 
  -4   3   9     1679.73     1670.96     33.69 o 
  -3   3   9      401.07      427.01     10.30 o 
  -2   3   9     4167.44     4375.57     91.11 o 
  -1   3   9        1.87       41.31      3.06 o 
   0   3   9      319.89      328.38      7.51 o 
   1   3   9        5.96       14.60      2.22 o 
   2   3   9      134.41      148.90      8.01 o 
   3   3   9       23.62       18.72      3.03 o 
   4   3   9        0.83        9.58      3.93 o 
   5   3   9        1.69        4.34      3.75 o 
   6   3   9        9.13        9.31      2.38 o 
   7   3   9       24.39       20.98      2.96 o 
   8   3   9       41.71       42.87      2.75 o 
   9   3   9        0.02        2.97      2.57 o 
  10   3   9        0.18        0.23      2.31 o 
  11   3   9        1.30        4.65      2.48 o 
 -13   4   9        2.50        8.76      3.91 o 
 -12   4   9        5.53        6.86      2.02 o 
 -11   4   9        1.34        8.27      2.90 o 
 -10   4   9       24.48       29.61      2.92 o 
  -9   4   9       15.99        9.89      2.78 o 
  -8   4   9      252.25      232.43      6.10 o 
  -7   4   9       78.21       72.56      4.21 o 
  -6   4   9        3.59        7.34      7.85 o 
  -5   4   9      171.87      212.44      9.75 o 
  -4   4   9      184.76      180.54      7.49 o 
  -3   4   9       17.07       19.67      3.31 o 
  -2   4   9       54.66       53.29      4.03 o 
  -1   4   9      222.34      238.20      8.49 o 
   0   4   9      203.08      209.10      5.67 o 
   1   4   9       18.90       23.31      2.81 o 
   2   4   9       34.90       42.08      3.41 o 
   3   4   9       87.53       91.42      4.79 o 
   4   4   9        6.38        8.25      3.44 o 
   5   4   9      295.11      294.44      6.76 o 
   6   4   9        2.70        2.69      1.79 o 
   7   4   9        8.19       15.31      1.96 o 
   8   4   9        2.82       -0.27      1.61 o 
   9   4   9        0.88        5.91      2.66 o 
  10   4   9        0.17        6.13      2.58 o 
  11   4   9        2.74        6.30      2.14 o 
 -12   5   9       20.89       15.81      2.73 o 
 -11   5   9        0.21       -0.17      1.69 o 
 -10   5   9       41.25       40.37      2.80 o 
  -9   5   9        3.40        2.58      2.20 o 
  -8   5   9       10.00       13.64      2.27 o 
  -7   5   9      452.02      468.52      9.33 o 
  -6   5   9        0.48       12.11      2.39 o 
  -5   5   9       32.65       32.81      5.25 o 
  -4   5   9       24.62       28.24      4.41 o 
  -3   5   9      259.64      253.53      9.56 o 
  -2   5   9      190.42      209.59      8.04 o 
  -1   5   9       17.12       22.78      3.52 o 
   0   5   9      298.03      336.33     12.86 o 
   1   5   9      210.39      207.87      7.25 o 
   2   5   9        9.32       10.13      3.00 o 
   3   5   9        1.38        0.56      3.05 o 
   4   5   9        8.60       10.57      2.07 o 
   5   5   9      110.00      106.05      3.64 o 
   6   5   9        9.04       10.45      1.87 o 
   7   5   9        0.38        3.44      1.72 o 
   8   5   9        8.20        6.14      2.40 o 
   9   5   9       26.00       38.99      7.64 o 
  10   5   9        1.58        4.77      2.15 o 
 -12   6   9       16.40       12.94      3.72 o 
 -11   6   9        9.61        9.27      3.07 o 
 -10   6   9        1.98        3.34      1.70 o 
  -9   6   9       56.64       65.15      4.70 o 
  -8   6   9        3.85        7.38      1.98 o 
  -7   6   9        4.73        4.20      1.86 o 
  -6   6   9      212.45      210.11      5.46 o 
  -5   6   9       75.41       87.77      3.79 o 
  -4   6   9      288.68      287.14     13.21 o 
  -3   6   9       76.62       72.76      6.03 o 
  -2   6   9      195.38      212.81      9.01 o 
  -1   6   9      672.39      699.38     21.17 o 
   0   6   9      111.81      115.45      9.55 o 
   1   6   9      310.74      327.36      7.75 o 
   2   6   9       88.80       83.62      3.74 o 
   3   6   9      147.13      151.24      4.80 o 
   4   6   9      140.18      130.74      5.15 o 
   5   6   9       83.54       80.90      3.17 o 
   6   6   9        8.38        3.72      1.72 o 
   7   6   9        0.88        3.42      2.42 o 
   8   6   9       10.53        7.58      2.79 o 
   9   6   9        6.52       10.63      2.59 o 
 -11   7   9        0.69       -0.15      2.33 o 
 -10   7   9       19.38       17.35      3.74 o 
  -9   7   9       14.47       13.74      2.31 o 
  -8   7   9       39.18       54.72      2.43 o 
  -7   7   9       28.55       26.02      2.05 o 
  -6   7   9       27.48       26.37      2.17 o 
  -5   7   9       86.92       80.79      3.54 o 
  -4   7   9       17.72       21.97      2.04 o 
  -3   7   9      256.51      263.37      6.85 o 
  -2   7   9       32.46       36.52      2.60 o 
  -1   7   9        3.53        7.73      2.31 o 
   0   7   9      126.79      129.72      4.15 o 
   1   7   9      147.90      171.61      5.95 o 
   2   7   9      523.04      486.54      9.39 o 
   3   7   9       47.98       46.26      3.08 o 
   4   7   9        0.25        1.64      2.41 o 
   5   7   9        0.66       -0.02      2.39 o 
   6   7   9        0.16        1.34      2.47 o 
   7   7   9        3.02        2.99      2.29 o 
   8   7   9        2.66        2.26      2.55 o 
   9   7   9        2.69        2.02      3.24 o 
  -9   8   9        3.89        0.64      1.78 o 
  -8   8   9       24.70       24.09      2.01 o 
  -7   8   9       24.40       28.59      3.04 o 
  -6   8   9       21.63       19.01      2.26 o 
  -5   8   9        5.27        7.62      2.69 o 
  -4   8   9       16.78       17.61      2.18 o 
  -3   8   9       21.98       21.19      3.71 o 
  -2   8   9       76.55       80.71      4.88 o 
  -1   8   9       38.21       39.21      2.76 o 
   0   8   9      120.18      126.05      5.58 o 
   1   8   9        2.05        9.28      2.79 o 
   2   8   9       12.42       16.07      3.03 o 
   3   8   9        1.05       -1.78      2.77 o 
   4   8   9       66.20       71.79      3.53 o 
   5   8   9        0.58       -1.42      2.20 o 
   6   8   9       50.70       43.05      3.22 o 
   7   8   9       18.30       29.45      7.60 o 
  -8   9   9        0.05       -0.99      3.11 o 
  -7   9   9        2.50       -1.01      1.94 o 
  -6   9   9        7.23        6.72      2.34 o 
  -5   9   9       47.81       39.46      3.12 o 
  -4   9   9       60.80       61.77      4.46 o 
  -3   9   9       10.13        6.60      2.63 o 
  -2   9   9       13.47       14.03      3.43 o 
  -1   9   9        6.69        6.45      3.48 o 
   0   9   9        0.01        3.44      1.73 o 
   1   9   9        3.21        3.86      1.77 o 
   2   9   9       26.85       14.37      2.33 o 
   3   9   9        1.94        2.70      1.48 o 
   4   9   9        0.52       -1.09      1.09 o 
   5   9   9        0.85       -0.16      1.84 o 
   6   9   9        2.69        3.03      1.92 o 
  -6  10   9        0.03        0.88      2.72 o 
  -5  10   9        0.29        1.67      1.88 o 
  -4  10   9        2.99        6.65      2.13 o 
  -3  10   9       21.72       15.84      2.37 o 
  -2  10   9        0.66       -0.81      2.56 o 
  -1  10   9        3.80        2.58      2.63 o 
   0  10   9        0.59        1.01      5.79 o 
   1  10   9       26.29       15.03      5.04 o 
   2  10   9       25.36       17.82      3.03 o 
   3  10   9        0.48       -0.37      1.73 o 
   4  10   9        0.37       -0.72      1.73 o 
 -14   0  10        6.12        4.75      2.21 o 
 -13   0  10        0.14       -2.51      2.51 o 
 -12   0  10       14.59       14.04      3.09 o 
 -11   0  10       12.57       21.27      3.66 o 
 -10   0  10       92.50       97.48      7.40 o 
  -9   0  10        2.24        5.42      3.31 o 
  -7   0  10      102.07       98.63     10.24 o 
  -6   0  10       13.42       18.87      6.89 o 
  -5   0  10     6077.63     5727.46    162.05 o 
  -4   0  10      658.16      611.72     19.50 o 
  -3   0  10     2960.38     2997.31     86.06 o 
  -2   0  10      613.54      612.47     15.46 o 
  -1   0  10       89.63      130.06     12.17 o 
   0   0  10     1120.91     1286.47     40.44 o 
   1   0  10      680.83      658.24     22.05 o 
   2   0  10     2006.40     2029.67     81.94 o 
   3   0  10       90.94       75.72      8.08 o 
   4   0  10       29.36       19.14      6.11 o 
   5   0  10       38.56       52.15      7.04 o 
   6   0  10       76.76       78.62      7.68 o 
   7   0  10      145.11      139.05      7.62 o 
   8   0  10        5.00       11.23      3.91 o 
   9   0  10       38.76       39.24      5.60 o 
  10   0  10       12.84        3.96      2.97 o 
  11   0  10        1.84        7.71      4.97 o 
 -14   1  10        1.09        2.56      1.31 o 
 -13   1  10        9.88        9.72      1.74 o 
 -12   1  10        6.77       10.55      1.96 o 
 -11   1  10        4.55        4.38      1.67 o 
 -10   1  10        2.99        9.13      2.79 o 
  -9   1  10        0.34        2.64      1.59 o 
  -8   1  10      153.31      173.95      9.41 o 
  -7   1  10        1.93        2.90      2.11 o 
  -6   1  10        5.33        9.98      2.02 o 
  -5   1  10       38.31       67.66      7.91 o 
  -4   1  10     1346.40     1365.60     31.91 o 
  -3   1  10      246.95      240.24      5.82 o 
  -2   1  10       13.22       32.32      3.21 o 
  -1   1  10      726.48      769.16     15.17 o 
   0   1  10      447.35      489.71     10.29 o 
   1   1  10      210.93      276.12      6.82 o 
   2   1  10        7.93       12.93      3.00 o 
   3   1  10      422.90      433.92     14.23 o 
   4   1  10       39.66       45.82      5.16 o 
   5   1  10      186.80      176.82      7.87 o 
   6   1  10       25.59       31.27      4.72 o 
   7   1  10      218.96      217.81      6.50 o 
   8   1  10       12.55        9.09      2.51 o 
   9   1  10       65.65       70.16      3.73 o 
  10   1  10       16.98       20.15      2.62 o 
  11   1  10        0.10        2.88      2.11 o 
 -14   2  10        2.91        2.32      1.61 o 
 -13   2  10        5.42        3.67      1.72 o 
 -12   2  10       21.73       26.62      2.44 o 
 -11   2  10        0.59       -1.15      1.68 o 
 -10   2  10       35.42       37.40      2.34 o 
  -9   2  10        7.62       13.59      1.95 o 
  -8   2  10        4.37       -0.08      4.03 o 
  -7   2  10       32.60       36.77      3.41 o 
  -6   2  10      147.59      144.28      6.34 o 
  -5   2  10     1721.85     1811.20     47.45 o 
  -4   2  10        0.84        2.22      2.04 o 
  -3   2  10      277.74      287.67      7.59 o 
  -2   2  10      285.76      312.05      7.32 o 
  -1   2  10        0.05       16.94      1.71 o 
   0   2  10      680.10      729.17     16.51 o 
   1   2  10        1.48        2.29      2.19 o 
   2   2  10      583.32      608.78     12.13 o 
   3   2  10      184.05      192.06      8.79 o 
   4   2  10      214.49      216.39      9.65 o 
   5   2  10       85.08       84.51      8.40 o 
   6   2  10        0.20       -3.25      3.33 o 
   7   2  10        6.19        8.80      2.31 o 
   8   2  10        2.26        5.32      2.25 o 
   9   2  10       23.61       24.70      2.78 o 
  10   2  10        2.19        9.89      2.36 o 
  11   2  10        2.90       15.54      4.72 o 
 -13   3  10       13.92       16.44      1.86 o 
 -12   3  10       55.20       62.85      6.35 o 
 -11   3  10       24.00       20.96      2.40 o 
 -10   3  10      195.44      183.98     13.01 o 
  -9   3  10       20.19       19.75      2.36 o 
  -8   3  10       15.99        9.71      2.13 o 
  -7   3  10       62.97       65.94      4.39 o 
  -6   3  10       39.51       48.38     12.70 o 
  -5   3  10       74.06       59.03      5.18 o 
  -4   3  10        5.16       10.46      3.08 o 
  -3   3  10      113.62      111.53      5.89 o 
  -2   3  10      453.70      446.76     11.29 o 
  -1   3  10      254.18      243.99      8.15 o 
   0   3  10       12.33       14.81      2.26 o 
   1   3  10        1.83        7.08      2.48 o 
   2   3  10        1.58        3.42      2.90 o 
   3   3  10      245.20      234.18      8.03 o 
   4   3  10     1160.31     1120.57     29.59 o 
   5   3  10      202.54      190.10     13.83 o 
   6   3  10      120.30      117.69      4.33 o 
   7   3  10      108.78       94.44      4.41 o 
   8   3  10      164.62      172.99      5.48 o 
   9   3  10       77.26       91.47     12.13 o 
  10   3  10       46.72       53.62      4.25 o 
  11   3  10        2.61        4.06      2.15 o 
 -13   4  10        1.47        2.06      1.43 o 
 -12   4  10       26.00       26.13      2.93 o 
 -11   4  10       98.63       85.47     15.94 o 
 -10   4  10        3.73        6.79      2.85 o 
  -9   4  10        1.12       -2.54      2.54 o 
  -8   4  10       11.81        9.30      2.86 o 
  -7   4  10      243.76      241.92      6.53 o 
  -6   4  10      129.96      154.91     10.15 o 
  -5   4  10        1.20        5.26      4.61 o 
  -4   4  10      572.88      619.98     16.13 o 
  -3   4  10      105.72       96.27      5.00 o 
  -2   4  10       60.28       62.88      4.89 o 
  -1   4  10       27.35       36.76      3.91 o 
   0   4  10        6.79       11.89      2.49 o 
   1   4  10      462.29      502.16     13.01 o 
   2   4  10      100.34      121.82      5.86 o 
   3   4  10       69.90       73.86      4.64 o 
   4   4  10        7.67        2.94      4.23 o 
   5   4  10        4.01        8.60      2.37 o 
   6   4  10        1.16        0.52      2.54 o 
   7   4  10        9.92       12.64      2.55 o 
   8   4  10        3.88        3.36      2.43 o 
   9   4  10       18.62       14.35      3.02 o 
  10   4  10       11.61       14.29      2.79 o 
 -12   5  10        6.21        7.85      1.81 o 
 -11   5  10        2.13       -2.42      2.42 o 
 -10   5  10       23.14       22.22      2.88 o 
  -9   5  10       34.35       30.46      3.16 o 
  -8   5  10       28.60       22.02      2.75 o 
  -7   5  10       34.42       18.01      2.84 o 
  -6   5  10        3.50       11.99      2.54 o 
  -5   5  10       16.81       16.89      3.04 o 
  -4   5  10        0.64        1.68      3.88 o 
  -3   5  10       15.02       12.45      3.92 o 
  -2   5  10        0.01        2.64      3.75 o 
  -1   5  10       23.06       21.67      4.30 o 
   0   5  10      173.01      185.33      9.51 o 
   1   5  10      141.75      141.99      5.98 o 
   2   5  10        4.86        5.70      3.04 o 
   3   5  10       54.10       46.17      3.13 o 
   4   5  10      242.02      248.09      6.15 o 
   5   5  10      202.62      175.35      5.90 o 
   6   5  10        4.72       10.13      2.56 o 
   7   5  10        9.88       10.12      2.53 o 
   8   5  10        0.16        0.83      2.43 o 
   9   5  10        0.09       -4.06      6.48 o 
  10   5  10        2.63        2.03      2.25 o 
 -12   6  10        0.47       -2.04      2.04 o 
 -11   6  10       18.88       17.31      6.23 o 
 -10   6  10        0.18        0.05      1.98 o 
  -9   6  10        5.08        6.82      2.01 o 
  -8   6  10       30.21       31.41      2.34 o 
  -7   6  10       30.04       36.51      2.33 o 
  -6   6  10       25.65       31.81      2.23 o 
  -5   6  10      210.30      222.74      9.03 o 
  -4   6  10      414.89      368.52     17.79 o 
  -3   6  10       89.75       81.81      3.58 o 
  -2   6  10        1.03        5.12      1.77 o 
  -1   6  10       16.64       18.64      3.04 o 
   0   6  10       25.19       26.15      3.28 o 
   1   6  10       95.39       96.80      6.42 o 
   2   6  10      160.86      164.85      5.32 o 
   3   6  10        0.33       -1.48      2.76 o 
   4   6  10        9.22       13.85      2.51 o 
   5   6  10        4.99        5.93      2.61 o 
   6   6  10        1.52        2.53      2.29 o 
   7   6  10        1.34        6.23      2.68 o 
   8   6  10        0.45        2.40      2.42 o 
   9   6  10        0.02       -0.94      2.16 o 
 -11   7  10        0.03       -0.98      2.18 o 
 -10   7  10       25.62       24.15      5.85 o 
  -9   7  10        3.55        1.87      2.10 o 
  -8   7  10        7.45        6.00      1.63 o 
  -7   7  10       27.45       24.45      2.07 o 
  -6   7  10        0.38        0.71      1.82 o 
  -5   7  10        0.17        1.87      1.92 o 
  -4   7  10      217.36      208.08      6.35 o 
  -3   7  10       16.99       19.72      2.84 o 
  -2   7  10       47.01       41.46      3.94 o 
  -1   7  10       52.99       48.52      3.01 o 
   0   7  10      152.15      146.37      4.70 o 
   1   7  10       99.25      109.55      9.24 o 
   2   7  10      144.56      126.09      5.03 o 
   3   7  10      149.33      135.14      4.35 o 
   4   7  10      203.90      207.78      5.74 o 
   5   7  10       93.73       81.43      4.12 o 
   6   7  10       54.60       70.10      8.08 o 
   7   7  10       15.98       21.34      3.20 o 
   8   7  10       14.29       25.00      9.03 o 
  -9   8  10        0.16        0.96      2.37 o 
  -8   8  10        0.04       -1.71      2.30 o 
  -7   8  10        4.74        4.30      2.36 o 
  -6   8  10      134.06      130.50      6.16 o 
  -5   8  10       48.64       44.84      2.92 o 
  -4   8  10        3.12        5.69      2.64 o 
  -3   8  10        8.90        2.62      3.32 o 
  -2   8  10       50.95       40.23      3.88 o 
  -1   8  10       50.01       48.82      4.07 o 
   0   8  10      347.39      345.52      9.07 o 
   1   8  10      307.47      344.05     14.96 o 
   2   8  10       18.13       13.49      2.98 o 
   3   8  10        0.16       -1.90      2.76 o 
   4   8  10        0.15        3.87      2.34 o 
   5   8  10        0.73        1.30      2.11 o 
   6   8  10       17.18       21.30      3.66 o 
   7   8  10        0.50        5.23      1.74 o 
  -8   9  10        0.21       -2.39      2.39 o 
  -7   9  10        3.08        4.12      1.86 o 
  -6   9  10        0.11        0.41      2.08 o 
  -5   9  10        2.01        5.90      2.27 o 
  -4   9  10       27.29       22.83      2.79 o 
  -3   9  10        1.70        7.29      4.17 o 
  -2   9  10        0.02       -1.72      3.64 o 
  -1   9  10       14.08       10.09      4.18 o 
   0   9  10        7.31        9.00      7.48 o 
   1   9  10        7.96        3.77      1.85 o 
   2   9  10        0.05       -2.41      2.41 o 
   3   9  10        0.71        2.24      1.34 o 
   4   9  10        6.59        5.49      1.67 o 
   5   9  10       34.46       23.18      4.08 o 
  -6  10  10        0.56        0.67      2.69 o 
  -5  10  10       25.09       29.72      3.98 o 
  -4  10  10        4.33        4.99      2.19 o 
  -3  10  10        1.28       -2.14      2.14 o 
  -2  10  10        2.79        2.12      3.14 o 
  -1  10  10       12.13       14.52      2.50 o 
   0  10  10       18.51        8.48      5.85 o 
   1  10  10        4.92        1.85      4.69 o 
   2  10  10        6.95       10.27      2.07 o 
   3  10  10        2.26        7.29      2.56 o 
 -14   1  11        2.47        1.04      1.71 o 
 -13   1  11        0.06       -0.11      1.59 o 
 -12   1  11       30.32       33.02      3.93 o 
 -11   1  11       21.07       23.12      3.54 o 
 -10   1  11       14.26       16.02      2.23 o 
  -9   1  11        4.01        4.18      1.68 o 
  -8   1  11       14.25       24.21      2.98 o 
  -7   1  11       24.47       39.63      3.96 o 
  -6   1  11      144.34      142.94      8.32 o 
  -5   1  11     1488.56     1420.26     38.01 o 
  -4   1  11      237.01      214.37      6.48 o 
  -3   1  11      497.53      459.59     14.18 o 
  -2   1  11      531.20      561.94     11.46 o 
  -1   1  11     1887.40     1928.15     32.21 o 
   0   1  11     1568.55     1662.95     27.99 o 
   1   1  11      355.19      369.57      8.58 o 
   2   1  11      590.79      658.15     20.95 o 
   3   1  11      309.97      320.51      9.95 o 
   4   1  11       10.81       14.63      4.81 o 
   5   1  11     1435.26     1359.17     30.97 o 
   6   1  11      275.42      260.55     10.35 o 
   7   1  11        0.23        3.77      3.06 o 
   8   1  11        2.10        7.21      3.41 o 
   9   1  11       23.36       23.91      2.94 o 
  10   1  11        2.19        2.15      3.14 o 
  11   1  11        0.39        4.17      4.67 o 
 -14   2  11       14.15        9.67      1.88 o 
 -13   2  11       29.13       34.44      3.96 o 
 -12   2  11       30.86       31.61      3.82 o 
 -11   2  11       10.57        4.85      2.16 o 
 -10   2  11       73.01       77.62      6.92 o 
  -9   2  11       46.00       36.38      2.98 o 
  -8   2  11       32.75       31.77      2.60 o 
  -7   2  11       27.50       20.30      8.82 o 
  -6   2  11      372.38      377.65     18.58 o 
  -5   2  11       76.10       83.24      5.97 o 
  -4   2  11       47.85       74.94      6.01 o 
  -3   2  11      263.85      244.31      6.31 o 
  -2   2  11      209.28      231.22      7.83 o 
  -1   2  11      420.52      451.03      8.78 o 
   0   2  11      350.38      361.05      7.90 o 
   1   2  11       39.70       40.12      3.13 o 
   2   2  11      116.60      127.62      5.01 o 
   3   2  11       25.32       29.58      4.75 o 
   4   2  11       49.29       52.64      8.23 o 
   5   2  11      496.83      481.55     15.78 o 
   6   2  11      297.94      270.28      8.41 o 
   7   2  11       97.91       95.47      4.79 o 
   8   2  11       13.33       23.38      3.52 o 
   9   2  11       13.87       12.78      3.33 o 
  10   2  11      133.27      157.59      5.73 o 
  11   2  11       32.75       35.62      5.75 o 
 -13   3  11        4.62        3.50      2.03 o 
 -12   3  11        0.02        3.17      1.87 o 
 -11   3  11        1.15        0.56      2.58 o 
 -10   3  11       13.14       21.48      3.31 o 
  -9   3  11       11.79        3.81      2.83 o 
  -8   3  11       96.63       93.92      4.81 o 
  -7   3  11       27.11       24.43      6.92 o 
  -6   3  11      103.97      124.34      8.36 o 
  -5   3  11      184.23      190.66      9.59 o 
  -4   3  11      738.57      782.82     18.93 o 
  -3   3  11       49.20       70.94      7.52 o 
  -2   3  11      904.52      901.81     25.74 o 
  -1   3  11      227.09      222.85      9.93 o 
   0   3  11        7.52       13.70      2.72 o 
   1   3  11      130.37      133.66      5.79 o 
   2   3  11      293.07      354.10     15.52 o 
   3   3  11      214.19      215.65      9.82 o 
   4   3  11       15.18        9.00      4.62 o 
   5   3  11       73.02       75.63      4.59 o 
   6   3  11        7.49        7.40      3.52 o 
   7   3  11       50.80       42.42      3.52 o 
   8   3  11       44.97       58.29      3.42 o 
   9   3  11        0.07       -1.07      2.53 o 
  10   3  11        1.00        5.69      1.90 o 
 -13   4  11       13.75        8.81      1.54 o 
 -12   4  11        4.15        4.67      2.22 o 
 -11   4  11       19.71       16.41      2.94 o 
 -10   4  11        0.26       -0.57      2.89 o 
  -9   4  11        5.59        2.95      2.69 o 
  -8   4  11       34.18       28.52      3.15 o 
  -7   4  11       34.90       33.29      3.05 o 
  -6   4  11       30.94       37.08      4.97 o 
  -5   4  11       10.67       12.88      4.42 o 
  -4   4  11       38.37       53.47      4.54 o 
  -3   4  11      100.48      117.60      7.68 o 
  -2   4  11       55.50       76.74      5.22 o 
  -1   4  11      349.35      371.08     11.50 o 
   0   4  11      128.00      119.83      5.32 o 
   1   4  11       29.37       40.92      3.71 o 
   2   4  11      444.03      461.61     12.57 o 
   3   4  11       28.07       25.72      3.95 o 
   4   4  11       33.60       29.87      4.25 o 
   5   4  11        9.04        2.40      3.39 o 
   6   4  11        0.45        0.03      2.51 o 
   7   4  11        5.68        5.19      2.30 o 
   8   4  11        8.80       10.88      2.66 o 
   9   4  11        6.29        5.84      2.65 o 
  10   4  11       28.12       33.67      2.60 o 
 -12   5  11        0.01        0.10      1.59 o 
 -11   5  11        0.04       -0.60      1.85 o 
 -10   5  11       38.82       37.88      3.68 o 
  -9   5  11        0.32        1.21      2.57 o 
  -8   5  11        0.43        4.62      2.84 o 
  -7   5  11       15.16       18.68      2.55 o 
  -6   5  11       17.05       18.32      2.67 o 
  -5   5  11        2.47        3.82      2.41 o 
  -4   5  11       97.36      109.35      5.48 o 
  -3   5  11      303.51      316.09     10.80 o 
  -2   5  11      424.94      424.98     13.12 o 
  -1   5  11      721.99      722.44     19.05 o 
   0   5  11      232.18      261.41     11.52 o 
   1   5  11      513.51      497.04     13.16 o 
   2   5  11      230.94      207.51      5.86 o 
   3   5  11      334.71      337.18      7.41 o 
   4   5  11        3.20       12.80      2.70 o 
   5   5  11        0.13        2.17      2.53 o 
   6   5  11       24.50       21.05      2.95 o 
   7   5  11       74.57       71.10      5.89 o 
   8   5  11       36.17       38.39      4.97 o 
   9   5  11        0.35       -1.61      2.43 o 
 -11   6  11        3.26        2.24      1.74 o 
 -10   6  11       30.92       37.75      8.10 o 
  -9   6  11        4.70        0.91      2.22 o 
  -8   6  11       26.03       33.82      2.60 o 
  -7   6  11       59.06       78.03      3.30 o 
  -6   6  11       79.29       78.89      3.47 o 
  -5   6  11       90.90       96.50      3.77 o 
  -4   6  11      325.88      317.71      9.69 o 
  -3   6  11       84.60       83.87      5.31 o 
  -2   6  11      891.36      900.86     18.99 o 
  -1   6  11       19.39       19.25      2.45 o 
   0   6  11       49.50       58.30      3.11 o 
   1   6  11      507.39      474.55     21.70 o 
   2   6  11      466.59      428.90      9.56 o 
   3   6  11       43.23       35.23      3.27 o 
   4   6  11      249.90      224.37      5.82 o 
   5   6  11      251.85      279.44      9.23 o 
   6   6  11       23.57       34.52      2.94 o 
   7   6  11       10.86       13.03      2.71 o 
   8   6  11        9.72       14.08      2.54 o 
   9   6  11        1.83        0.62      4.16 o 
 -10   7  11       12.20        6.23      2.48 o 
  -9   7  11       71.19       75.42      4.89 o 
  -8   7  11       27.49       25.64      2.38 o 
  -7   7  11       15.68       14.20      2.11 o 
  -6   7  11       82.76       98.33      4.70 o 
  -5   7  11        2.72        6.59      2.19 o 
  -4   7  11        0.38        0.43      2.09 o 
  -3   7  11        8.61        2.49      2.33 o 
  -2   7  11      102.40      103.36      5.99 o 
  -1   7  11       92.70       81.51      3.62 o 
   0   7  11       39.45       47.12      2.99 o 
   1   7  11        0.77        7.05      2.68 o 
   2   7  11        2.71        2.36      3.05 o 
   3   7  11       11.56        8.80      3.00 o 
   4   7  11        1.71        2.75      2.28 o 
   5   7  11        0.05       -0.58      2.35 o 
   6   7  11        0.36        1.71      2.20 o 
   7   7  11       16.15       25.53      3.06 o 
   8   7  11        0.87       -0.51      5.10 o 
  -9   8  11        1.03        2.48      2.26 o 
  -8   8  11        7.73       15.84      2.36 o 
  -7   8  11        4.04        7.62      2.25 o 
  -6   8  11       72.13       85.99      4.54 o 
  -5   8  11        2.79        6.61      3.37 o 
  -4   8  11       55.79       63.28      3.66 o 
  -3   8  11       15.53       24.40      3.45 o 
  -2   8  11        8.35        9.23      3.52 o 
  -1   8  11       64.91       66.68      4.76 o 
   0   8  11       19.26       22.52      2.53 o 
   1   8  11        0.47        2.63      2.75 o 
   2   8  11       24.74       22.81      3.07 o 
   3   8  11       52.86       57.00      4.44 o 
   4   8  11       11.77       19.39      3.91 o 
   5   8  11        5.59        5.11      2.18 o 
   6   8  11       16.13       20.80      3.73 o 
  -8   9  11        0.87       -3.18      5.08 o 
  -7   9  11        0.21       -1.85      1.85 o 
  -6   9  11       33.56       46.93      4.57 o 
  -5   9  11       40.46       41.33      4.61 o 
  -4   9  11       72.50       69.34      4.05 o 
  -3   9  11        8.05        5.79      2.60 o 
  -2   9  11       24.53       25.96      4.17 o 
  -1   9  11        3.20       -1.68      4.62 o 
   0   9  11       32.71       32.22      5.42 o 
   1   9  11        2.08        0.85      2.17 o 
   2   9  11       14.12       15.64      2.77 o 
   3   9  11        0.03       -0.51      1.22 o 
   4   9  11       12.73       16.30      1.86 o 
   5   9  11        0.82        2.41      1.52 o 
  -5  10  11        6.85       13.12      3.72 o 
  -4  10  11        0.49        2.39      1.92 o 
  -3  10  11        2.34       -0.69      2.04 o 
  -2  10  11        1.71        0.75      2.13 o 
  -1  10  11        1.27        6.27      2.17 o 
   0  10  11        8.43       10.68      3.00 o 
   1  10  11        2.93        2.61      4.41 o 
   2  10  11        3.97        5.09      3.83 o 
 -14   0  12        2.87        0.27      1.86 o 
 -13   0  12        9.10       -0.33      2.40 o 
 -12   0  12       22.14       19.52      3.25 o 
 -11   0  12        7.53        4.89      3.19 o 
 -10   0  12        0.44        2.43      3.24 o 
  -9   0  12       15.02       22.10      3.57 o 
  -8   0  12        9.38        6.27      9.55 o 
  -7   0  12     1738.89     1734.70     66.23 o 
  -6   0  12       42.45       66.07      9.02 o 
  -5   0  12     1137.02     1178.32     45.67 o 
  -4   0  12      255.16      236.93     13.16 o 
  -3   0  12      173.28      163.16      7.91 o 
  -2   0  12       56.73       54.13      3.28 o 
  -1   0  12     1550.40     1566.78     43.49 o 
   0   0  12      753.11      752.61     19.05 o 
   1   0  12     1538.08     1659.81     39.68 o 
   2   0  12     1211.90     1401.66     58.41 o 
   3   0  12        0.71        9.53      6.55 o 
   4   0  12      201.58      224.91     30.09 o 
   5   0  12      286.55      260.02     14.19 o 
   6   0  12      409.11      391.35     16.70 o 
   7   0  12      521.46      560.76     16.37 o 
   8   0  12      193.12      189.95      8.08 o 
   9   0  12       96.66       97.83      6.73 o 
  10   0  12       17.53       25.16      6.94 o 
  11   0  12        6.00        6.07      3.93 o 
 -14   1  12        1.84        1.56      1.79 o 
 -13   1  12        0.24       -1.84      1.84 o 
 -12   1  12       29.54       35.37      2.81 o 
 -11   1  12        4.09       10.01      2.53 o 
 -10   1  12      205.69      191.42      8.05 o 
  -9   1  12        6.07        8.37      3.14 o 
  -8   1  12       24.09       42.66      5.30 o 
  -7   1  12       21.99       18.67      5.77 o 
  -6   1  12      263.19      253.66     11.45 o 
  -5   1  12      298.51      311.01     11.62 o 
  -4   1  12       26.57       52.40      8.31 o 
  -3   1  12      163.30      153.82      5.72 o 
  -2   1  12      480.15      500.84     10.76 o 
  -1   1  12       33.59       23.08      1.98 o 
   0   1  12      257.96      251.44      5.91 o 
   1   1  12      400.38      412.62     10.31 o 
   2   1  12       21.23       12.75      3.89 o 
   3   1  12        0.71       -0.44      3.67 o 
   4   1  12       39.10       31.75      6.59 o 
   5   1  12        2.10       16.17      4.99 o 
   6   1  12       74.66       77.22      4.75 o 
   7   1  12        0.19       -0.10      3.09 o 
   8   1  12        5.22        6.47      3.30 o 
   9   1  12        0.22       -1.23      3.00 o 
  10   1  12        7.74        6.36      2.86 o 
  11   1  12        0.44       -0.27      4.03 o 
 -13   2  12        4.34        4.14      1.57 o 
 -12   2  12       11.70       11.01      2.67 o 
 -11   2  12        7.73        8.72      2.20 o 
 -10   2  12        0.06       -0.15      2.71 o 
  -9   2  12       43.01       34.81      3.80 o 
  -8   2  12       15.40       16.36      3.28 o 
  -7   2  12       88.11       85.69      7.40 o 
  -6   2  12      161.59      172.53     11.23 o 
  -5   2  12      118.88      124.52     11.86 o 
  -4   2  12      105.72      115.92      5.21 o 
  -3   2  12      130.78      121.15     12.40 o 
  -2   2  12       51.27       50.59      3.38 o 
  -1   2  12      319.00      349.03     12.90 o 
   0   2  12       31.62       31.15      2.80 o 
   1   2  12        6.70        7.40      2.95 o 
   2   2  12       33.24       34.21      3.93 o 
   3   2  12      130.09      117.64      7.46 o 
   4   2  12       34.07       23.17      5.35 o 
   5   2  12        0.67        4.54      3.43 o 
   6   2  12      232.24      218.71      7.82 o 
   7   2  12       40.46       49.14      4.05 o 
   8   2  12       66.31       56.77      3.99 o 
   9   2  12        5.03        3.13      3.18 o 
  10   2  12        1.03        8.23      2.85 o 
 -13   3  12        8.82        6.09      1.92 o 
 -12   3  12       32.86       38.66      6.50 o 
 -11   3  12       22.82       19.06      3.97 o 
 -10   3  12      126.77      113.02     11.37 o 
  -9   3  12        1.60       -1.97      2.77 o 
  -8   3  12        0.30        6.19      2.75 o 
  -7   3  12       89.14       73.69      4.56 o 
  -6   3  12        0.95        1.92      4.37 o 
  -5   3  12       76.88       88.41      6.58 o 
  -4   3  12      398.59      385.07     39.49 o 
  -3   3  12      200.15      204.39      9.20 o 
  -2   3  12        0.39       -0.43      3.57 o 
  -1   3  12        1.08        4.10      4.01 o 
   0   3  12       76.20       79.95      4.30 o 
   1   3  12      814.16      799.32     19.87 o 
   2   3  12      143.00      150.80      6.73 o 
   3   3  12        4.81        7.11      4.75 o 
   4   3  12     1161.46     1116.85     44.96 o 
   5   3  12      338.91      324.69      9.61 o 
   6   3  12       47.64       49.26      3.83 o 
   7   3  12        0.33        0.47      3.96 o 
   8   3  12        3.51        4.81      3.06 o 
   9   3  12        0.18       -0.54      4.05 o 
  10   3  12       26.86       29.40      3.53 o 
 -13   4  12        0.80        3.09      2.18 o 
 -12   4  12       27.55       29.68      6.02 o 
 -11   4  12       51.01       37.90      6.56 o 
 -10   4  12       31.42       23.93      3.30 o 
  -9   4  12       99.49       93.41      4.58 o 
  -8   4  12      169.70      182.95      7.62 o 
  -7   4  12        6.61       13.36      2.60 o 
  -6   4  12      209.93      210.45      5.76 o 
  -5   4  12       45.12       50.46      5.63 o 
  -4   4  12       92.22       85.69      5.43 o 
  -3   4  12      528.23      557.82     15.08 o 
  -2   4  12        1.86        3.26      3.51 o 
  -1   4  12      208.31      203.50      8.57 o 
   0   4  12        4.05        2.04      4.53 o 
   1   4  12     1073.60     1001.38     20.37 o 
   2   4  12      528.62      575.46     15.75 o 
   3   4  12      226.91      226.34      6.47 o 
   4   4  12       29.81       41.89      6.33 o 
   5   4  12       48.10       38.43      3.85 o 
   6   4  12        9.02        4.48      3.89 o 
   7   4  12       15.06       14.18      3.39 o 
   8   4  12       73.79       84.50      6.72 o 
   9   4  12       12.86       11.60      3.92 o 
  10   4  12       21.09       32.27      3.66 o 
 -12   5  12        4.74        3.84      1.98 o 
 -11   5  12        6.86        2.89      1.84 o 
 -10   5  12       31.36       24.24      3.28 o 
  -9   5  12        5.53        3.53      2.74 o 
  -8   5  12       83.46       81.14      4.84 o 
  -7   5  12       14.42       19.87      2.51 o 
  -6   5  12       21.91       21.44      2.74 o 
  -5   5  12       95.17       98.30      3.93 o 
  -4   5  12       19.92       24.55      2.93 o 
  -3   5  12       12.01        6.29      3.91 o 
  -2   5  12        2.83        4.02      4.06 o 
  -1   5  12        5.75        3.89      4.27 o 
   0   5  12        0.19        0.72      3.17 o 
   1   5  12        9.70       14.03      2.63 o 
   2   5  12        1.02        0.33      2.67 o 
   3   5  12        1.57        7.99      2.83 o 
   4   5  12       96.88       92.50      4.29 o 
   5   5  12        8.27       10.97      4.04 o 
   6   5  12       21.58       26.56      2.98 o 
   7   5  12        7.02       10.18      2.29 o 
   8   5  12        4.14        5.22      2.61 o 
   9   5  12        2.87       -1.38      4.31 o 
 -11   6  12        1.76        3.47      1.62 o 
 -10   6  12        1.49        5.99      2.45 o 
  -9   6  12       10.78       17.99      2.52 o 
  -8   6  12        6.97        2.41      2.37 o 
  -7   6  12        2.05        6.39      2.07 o 
  -6   6  12       25.07       24.99      2.44 o 
  -5   6  12        5.93        8.47      2.21 o 
  -4   6  12       12.68       20.74      2.59 o 
  -3   6  12        0.42        2.67      2.54 o 
  -2   6  12        0.44        2.52      2.49 o 
  -1   6  12      159.32      143.21      5.72 o 
   0   6  12        9.66       14.03      2.80 o 
   1   6  12      557.85      538.05     12.61 o 
   2   6  12      236.60      234.68      8.30 o 
   3   6  12       76.87       69.85      3.86 o 
   4   6  12        2.60        6.29      2.45 o 
   5   6  12        2.53        7.12      2.32 o 
   6   6  12        1.01        2.59      2.29 o 
   7   6  12        5.01       10.05      2.39 o 
   8   6  12       12.65       11.49      5.80 o 
 -10   7  12        0.11        0.75      2.22 o 
  -9   7  12        3.63        3.19      1.83 o 
  -8   7  12       10.16        8.20      2.08 o 
  -7   7  12        1.10       -1.63      1.83 o 
  -6   7  12       25.70       35.09      2.57 o 
  -5   7  12       50.14       72.14      3.50 o 
  -4   7  12       78.68       89.86      4.05 o 
  -3   7  12        6.10        8.33      3.36 o 
  -2   7  12       19.01       17.84      3.57 o 
  -1   7  12      202.48      191.41      7.08 o 
   0   7  12       14.19       15.25      2.68 o 
   1   7  12        0.06        1.89      2.57 o 
   2   7  12       84.32       82.06      4.45 o 
   3   7  12        0.34        1.37      2.23 o 
   4   7  12        1.46       -1.31      2.20 o 
   5   7  12       19.21       23.73      3.37 o 
   6   7  12       20.92       30.05      3.72 o 
   7   7  12       32.94       41.56      4.92 o 
  -9   8  12        5.73        7.98      2.11 o 
  -8   8  12       67.71       75.70      3.99 o 
  -7   8  12       26.73       31.86      4.68 o 
  -6   8  12        4.10        6.35      2.40 o 
  -5   8  12        6.28        8.93      2.59 o 
  -4   8  12      258.41      261.30     11.42 o 
  -3   8  12       22.53       27.39      2.79 o 
  -2   8  12        1.37        5.27      3.44 o 
  -1   8  12        1.10        5.72      5.25 o 
   0   8  12      422.09      426.71     16.20 o 
   1   8  12       74.37       76.79      3.90 o 
   2   8  12        0.51        2.32      2.62 o 
   3   8  12        4.09       10.32      2.82 o 
   4   8  12        0.66        0.94      2.03 o 
   5   8  12        6.13        8.02      1.85 o 
   6   8  12       10.60       14.53      2.82 o 
  -7   9  12        2.87        3.78      1.77 o 
  -6   9  12       10.98       15.05      2.09 o 
  -5   9  12        0.04        2.35      1.96 o 
  -4   9  12        0.15        0.34      2.11 o 
  -3   9  12        5.60        3.31      2.27 o 
  -2   9  12       23.93       23.30      2.99 o 
  -1   9  12       11.06        9.94      4.58 o 
   0   9  12        4.76       11.99      4.63 o 
   1   9  12        2.80       -2.06      2.06 o 
   2   9  12        0.64        4.26      2.59 o 
   3   9  12        0.22        3.11      1.17 o 
   4   9  12        0.07        1.74      1.09 o 
  -4  10  12        0.93        1.24      1.97 o 
  -3  10  12        0.03       -1.90      1.90 o 
  -2  10  12        0.09        0.75      1.91 o 
  -1  10  12        6.71        8.81      2.38 o 
   0  10  12       42.92       37.70      7.51 o 
   1  10  12       21.68       18.86      4.28 o 
 -13   1  13        0.99        0.21      1.54 o 
 -12   1  13        0.21        2.53      2.03 o 
 -11   1  13       17.10       18.83      2.35 o 
 -10   1  13       20.47       13.95      3.36 o 
  -9   1  13        2.25        2.83      3.02 o 
  -8   1  13      105.15       84.83      7.47 o 
  -7   1  13      924.78      846.14     28.42 o 
  -6   1  13      203.95      252.12     11.42 o 
  -5   1  13       96.92      135.46     10.61 o 
  -4   1  13        7.55       10.43      3.54 o 
  -3   1  13       26.29       22.16      2.69 o 
  -2   1  13      139.36      146.32      5.83 o 
  -1   1  13       80.23       75.86      4.25 o 
   0   1  13      104.04       95.85      5.61 o 
   1   1  13      686.12      729.78     18.13 o 
   2   1  13       34.62       36.96      4.88 o 
   3   1  13       17.28        8.20      4.84 o 
   4   1  13       35.68       29.11      5.84 o 
   5   1  13      593.82      551.84     14.34 o 
   6   1  13       88.39       89.41      5.45 o 
   7   1  13       49.48       47.78      3.87 o 
   8   1  13       21.69       16.45      3.50 o 
   9   1  13        0.95        0.92      2.87 o 
  10   1  13       82.60       82.65      5.51 o 
 -13   2  13        0.05       -0.15      1.88 o 
 -12   2  13        5.10        5.12      2.37 o 
 -11   2  13        3.21        5.77      5.51 o 
 -10   2  13       58.44       48.95      4.02 o 
  -9   2  13       52.78       45.04      3.99 o 
  -8   2  13      125.41      113.38     15.16 o 
  -7   2  13        9.68        5.83      4.13 o 
  -6   2  13       67.86       72.74      8.20 o 
  -5   2  13        5.32       14.81      4.46 o 
  -4   2  13        5.91       10.94      3.99 o 
  -3   2  13      377.50      358.68     10.23 o 
  -2   2  13      153.69      181.93     16.44 o 
  -1   2  13      432.49      414.70     11.55 o 
   0   2  13       84.89       82.33      3.88 o 
   1   2  13      459.41      482.15     13.92 o 
   2   2  13      367.28      331.99     23.71 o 
   3   2  13        5.30        1.20      4.75 o 
   4   2  13      301.54      272.58     10.80 o 
   5   2  13       14.55       19.13      3.39 o 
   6   2  13      408.52      388.57     10.55 o 
   7   2  13       87.47       93.68      5.03 o 
   8   2  13       34.81       43.01      3.78 o 
   9   2  13        7.08       10.20      4.11 o 
  10   2  13        2.48        0.27      3.73 o 
 -13   3  13        1.62        7.20      3.73 o 
 -12   3  13        3.69        3.58      2.22 o 
 -11   3  13        0.02        0.41      2.60 o 
 -10   3  13        4.62        5.48      2.82 o 
  -9   3  13       14.50        8.53      2.93 o 
  -8   3  13        1.89        9.45      2.70 o 
  -7   3  13       68.66       68.91      4.70 o 
  -6   3  13       32.81       32.80      4.54 o 
  -5   3  13        9.10       10.38      4.26 o 
  -4   3  13       62.18       56.75      5.91 o 
  -3   3  13      140.54      166.54      9.47 o 
  -2   3  13      129.63      116.26     13.72 o 
  -1   3  13      261.28      294.74     11.98 o 
   0   3  13      256.91      252.35      8.24 o 
   1   3  13      220.64      224.45      8.22 o 
   2   3  13       76.62       76.91      4.99 o 
   3   3  13      151.42      149.81      7.32 o 
   4   3  13      118.56      102.87      5.71 o 
   5   3  13        0.29        2.46      3.34 o 
   6   3  13        6.24        8.35      3.04 o 
   7   3  13        0.31        2.56      4.02 o 
   8   3  13        6.62        8.62      3.07 o 
   9   3  13        6.52        6.44      3.82 o 
 -12   4  13        0.75       -0.60      3.20 o 
 -11   4  13        0.03       -2.47      2.47 o 
 -10   4  13        0.14       -2.62      2.62 o 
  -9   4  13       23.48       14.67      3.16 o 
  -8   4  13      116.95       86.08      4.79 o 
  -7   4  13       39.22       35.26      3.53 o 
  -6   4  13       11.24        9.69      2.32 o 
  -5   4  13       11.22        7.44      2.60 o 
  -4   4  13       70.82       74.45      4.87 o 
  -3   4  13        0.51        3.69      3.47 o 
  -2   4  13       13.32       15.34      4.18 o 
  -1   4  13      124.63      133.38      6.94 o 
   0   4  13        0.28       -0.23      4.55 o 
   1   4  13       70.89       67.95      4.35 o 
   2   4  13       15.94       11.71      2.84 o 
   3   4  13      290.44      295.60     10.76 o 
   4   4  13      347.59      352.50     10.32 o 
   5   4  13      129.79      131.31      9.07 o 
   6   4  13       61.74       54.37      4.35 o 
   7   4  13       38.96       48.21      5.24 o 
   8   4  13       25.02       23.75      5.19 o 
   9   4  13        0.16       -0.65      3.20 o 
 -12   5  13        0.05       -0.26      2.02 o 
 -11   5  13        2.68        3.48      1.82 o 
 -10   5  13       59.12       36.43      7.29 o 
  -9   5  13       84.82       94.40      9.10 o 
  -8   5  13       58.96       56.61      3.92 o 
  -7   5  13       12.52       11.16      2.30 o 
  -6   5  13        6.09        5.79      2.31 o 
  -5   5  13       20.59       21.70      2.50 o 
  -4   5  13      140.62      152.31      4.74 o 
  -3   5  13       18.03       18.90      3.29 o 
  -2   5  13      172.60      175.43      9.08 o 
  -1   5  13      159.76      163.88      6.97 o 
   0   5  13       17.21       22.46      2.82 o 
   1   5  13       24.34       18.37      2.94 o 
   2   5  13       94.18       80.40      3.75 o 
   3   5  13      199.74      188.16      5.57 o 
   4   5  13      437.73      417.15      9.49 o 
   5   5  13       12.21        9.40      4.34 o 
   6   5  13       29.03       29.21      4.03 o 
   7   5  13       60.71       59.04      4.15 o 
   8   5  13       22.07       20.93      4.46 o 
   9   5  13       20.77       18.79      4.38 o 
 -11   6  13       11.34        9.96      2.37 o 
 -10   6  13       25.07       16.51      2.89 o 
  -9   6  13       22.77       30.77      2.79 o 
  -8   6  13       56.88       52.94      3.48 o 
  -7   6  13        3.85        3.42      2.00 o 
  -6   6  13        8.96        9.18      2.22 o 
  -5   6  13        0.39       -2.02      2.02 o 
  -4   6  13      217.88      222.54      6.22 o 
  -3   6  13       75.14       84.16      4.08 o 
  -2   6  13        0.20       -0.41      2.54 o 
  -1   6  13      431.64      427.77      9.53 o 
   0   6  13        4.98        6.02      2.76 o 
   1   6  13      452.07      419.46     10.63 o 
   2   6  13      417.71      417.17     14.99 o 
   3   6  13       52.49       34.75      3.26 o 
   4   6  13      183.74      179.28      8.03 o 
   5   6  13       51.44       56.27      6.09 o 
   6   6  13        6.21        8.36      3.77 o 
   7   6  13       18.82       20.04      3.57 o 
   8   6  13        1.23       -0.92      5.03 o 
 -10   7  13        0.07        1.28      2.10 o 
  -9   7  13        1.70       -1.27      2.52 o 
  -8   7  13       10.81        9.38      1.95 o 
  -7   7  13        0.51        2.97      1.86 o 
  -6   7  13        1.14        7.38      2.05 o 
  -5   7  13      144.76      167.89      5.90 o 
  -4   7  13        5.75       10.26      2.11 o 
  -3   7  13        3.03        4.99      2.29 o 
  -2   7  13        1.09        2.10      3.32 o 
  -1   7  13       31.06       33.50      4.43 o 
   0   7  13      297.44      300.49      8.08 o 
   1   7  13       51.83       53.36      3.16 o 
   2   7  13        0.44        1.62      2.92 o 
   3   7  13        9.63       13.15      2.91 o 
   4   7  13        0.03        2.30      2.68 o 
   5   7  13        0.07        0.31      2.75 o 
   6   7  13        2.91        0.43      2.46 o 
   7   7  13        1.74        1.60      4.16 o 
  -9   8  13       21.39       15.53      2.21 o 
  -8   8  13        0.33        5.87      1.96 o 
  -7   8  13        1.86        1.23      2.12 o 
  -6   8  13       20.11       19.72      3.07 o 
  -5   8  13       20.84       17.98      2.93 o 
  -4   8  13       22.05       28.55      2.93 o 
  -3   8  13        0.40        1.42      2.39 o 
  -2   8  13       17.96       30.12      4.05 o 
  -1   8  13        2.47        9.05      3.76 o 
   0   8  13        0.10        2.43      3.33 o 
   1   8  13       24.70       22.62      8.08 o 
   2   8  13      125.08      148.99      6.03 o 
   3   8  13        7.87       10.37      2.72 o 
   4   8  13       19.47       20.60      2.69 o 
   5   8  13        2.09        6.56      2.08 o 
  -7   9  13        7.78        9.02      2.21 o 
  -6   9  13        1.55        7.29      1.68 o 
  -5   9  13        3.48        6.03      1.80 o 
  -4   9  13        2.78       -0.73      1.91 o 
  -3   9  13        0.02        2.20      2.21 o 
  -2   9  13        0.03        4.16      2.41 o 
  -1   9  13       12.05       24.86      4.88 o 
   1   9  13        0.14        2.73      1.96 o 
   2   9  13        2.62        5.64      1.73 o 
   3   9  13       31.26       38.78      4.00 o 
  -3  10  13        4.35        1.65      1.97 o 
  -2  10  13        4.14        3.06      3.05 o 
  -1  10  13       11.05        9.40      2.73 o 
   0  10  13       16.46       13.81      2.52 o 
 -13   0  14       45.94       50.31      4.27 o 
 -12   0  14       98.37       98.74      6.59 o 
 -11   0  14       11.57       14.72      3.34 o 
 -10   0  14        6.13        5.63      3.28 o 
  -8   0  14      129.59      130.28     13.71 o 
  -7   0  14     1799.70     1915.47     73.02 o 
  -6   0  14       17.65       16.27      6.96 o 
  -5   0  14       29.13       20.60      6.06 o 
  -4   0  14       56.58       58.54      6.96 o 
  -3   0  14      124.01      139.81      9.90 o 
  -2   0  14      235.15      259.24      9.61 o 
  -1   0  14       90.32       92.41      5.80 o 
   0   0  14       49.22       58.64      4.69 o 
   1   0  14       71.42       71.24      7.44 o 
   2   0  14       23.99       14.24      6.03 o 
   3   0  14       29.79       26.31      7.76 o 
   4   0  14        2.95        1.35      5.37 o 
   5   0  14      389.60      376.54     17.27 o 
   6   0  14       20.60       20.48      6.84 o 
   7   0  14        8.60        9.31      4.71 o 
   8   0  14      162.92      149.04     10.64 o 
   9   0  14       73.46       78.35      5.44 o 
  10   0  14      103.29      117.82      7.93 o 
 -13   1  14        6.34        8.43      3.98 o 
 -12   1  14       20.87       31.56      3.68 o 
 -11   1  14       15.52       17.23      3.09 o 
 -10   1  14       70.50       75.47      6.62 o 
  -9   1  14       27.77       29.83      3.93 o 
  -8   1  14        9.92       16.10      3.69 o 
  -7   1  14        5.27        7.00      5.73 o 
  -6   1  14      841.20      875.78     25.65 o 
  -5   1  14        2.54       12.18      5.39 o 
  -4   1  14       20.84       33.84      4.26 o 
  -3   1  14        5.36       10.99      3.45 o 
  -2   1  14      259.74      263.20     10.33 o 
  -1   1  14       23.86       22.01      2.52 o 
   0   1  14      630.29      625.05     14.93 o 
   1   1  14      783.90      804.56     19.65 o 
   2   1  14      188.73      148.67     13.36 o 
   3   1  14       40.83       31.64      5.75 o 
   4   1  14      329.00      307.06     13.66 o 
   5   1  14       20.52       27.28      3.97 o 
   6   1  14       20.40       21.58      4.24 o 
   7   1  14       76.57       67.44      4.19 o 
   8   1  14       14.82       10.05      3.08 o 
   9   1  14        0.01       -0.50      2.66 o 
  10   1  14        2.81        3.16      3.34 o 
 -13   2  14        5.26        1.91      1.77 o 
 -12   2  14        4.38        6.91      2.38 o 
 -11   2  14        3.29        1.49      2.56 o 
 -10   2  14       39.25       28.02      3.36 o 
  -9   2  14        1.51       -0.92      2.81 o 
  -8   2  14       13.26       15.49      3.36 o 
  -7   2  14       32.59       25.43      3.28 o 
  -6   2  14        8.47       14.08      5.09 o 
  -5   2  14       53.60       51.05      6.93 o 
  -4   2  14        3.99        7.16      4.17 o 
  -3   2  14        0.05       -0.57      2.96 o 
  -2   2  14       18.67       16.88      3.45 o 
  -1   2  14        1.18        4.33      3.29 o 
   0   2  14       35.28       30.52      3.32 o 
   1   2  14       36.42       36.40      3.80 o 
   2   2  14        0.24        1.77      4.05 o 
   3   2  14       22.88        8.92      3.35 o 
   4   2  14       32.65       33.84      4.07 o 
   5   2  14        0.03        1.93      3.32 o 
   6   2  14      127.17      117.36      5.48 o 
   7   2  14        2.40        3.08      4.22 o 
   8   2  14        6.36        4.72      3.65 o 
   9   2  14       14.16       12.18      3.70 o 
 -13   3  14       22.20       16.40      3.68 o 
 -12   3  14        5.16        5.55      2.08 o 
 -11   3  14        8.02       12.38      2.86 o 
 -10   3  14        8.72        5.08      2.93 o 
  -9   3  14        2.74        0.07      2.68 o 
  -8   3  14        0.12        0.91      2.85 o 
  -7   3  14       77.07       57.38      4.75 o 
  -6   3  14       25.47       27.38      3.04 o 
  -5   3  14       80.09       80.61      5.82 o 
  -4   3  14        0.33        4.40      3.38 o 
  -3   3  14        7.90       17.75      9.27 o 
  -2   3  14      180.45      171.18     10.54 o 
  -1   3  14       32.47       39.04      5.83 o 
   0   3  14      119.38      107.95      7.40 o 
   1   3  14      467.55      482.79     13.42 o 
   2   3  14      244.42      211.84      9.05 o 
   3   3  14       17.90       10.28      3.36 o 
   4   3  14        4.68        2.64      3.55 o 
   5   3  14        8.50        4.58      3.33 o 
   6   3  14      237.75      244.89     11.87 o 
   7   3  14      149.72      134.09      8.27 o 
   8   3  14       84.19       96.25      5.01 o 
   9   3  14       34.98       45.68      4.21 o 
 -12   4  14       23.80       19.78      3.97 o 
 -11   4  14        0.84        0.19      2.43 o 
 -10   4  14       18.91       22.13      5.87 o 
  -9   4  14       64.09       64.44      6.87 o 
  -8   4  14       70.80       80.84      6.01 o 
  -7   4  14      109.97      108.15      6.31 o 
  -6   4  14        6.34        1.38      2.19 o 
  -5   4  14       77.79       85.98      3.61 o 
  -4   4  14        5.30        3.24      2.23 o 
  -3   4  14       12.87        9.62      3.46 o 
  -2   4  14       92.79      110.59      5.30 o 
  -1   4  14      162.35      174.27      7.72 o 
   0   4  14      104.02       93.10      7.98 o 
   1   4  14       31.27       32.14      2.56 o 
   2   4  14        2.56        3.04      2.47 o 
   3   4  14       73.93       77.02      4.31 o 
   4   4  14       81.31       85.43      4.37 o 
   5   4  14        3.54       -0.64      3.39 o 
   6   4  14       30.13       26.49      3.93 o 
   7   4  14      113.74      112.12      6.31 o 
   8   4  14       39.65       49.29      5.29 o 
   9   4  14       31.33       32.41      2.78 o 
 -12   5  14        0.89        1.73      1.30 o 
 -11   5  14        0.04        4.33      1.73 o 
 -10   5  14        3.02        8.54      4.37 o 
  -9   5  14       39.08       33.84      4.06 o 
  -8   5  14      131.79      142.03      7.65 o 
  -7   5  14        1.57        0.31      2.40 o 
  -6   5  14       12.01        6.13      2.27 o 
  -5   5  14        0.70        1.34      2.22 o 
  -4   5  14        9.08       17.55      2.62 o 
  -3   5  14        2.97        4.31      3.07 o 
  -2   5  14      308.89      286.50     15.26 o 
  -1   5  14       51.17       45.67      2.98 o 
   0   5  14        1.32        3.75      2.53 o 
   1   5  14      582.70      534.29     11.24 o 
   2   5  14      105.61       97.96      4.10 o 
   3   5  14       46.94       49.54      3.61 o 
   4   5  14        1.87        1.45      3.23 o 
   5   5  14        0.33       -3.28      3.28 o 
   6   5  14        0.01        1.62      3.10 o 
   7   5  14        0.23        3.43      3.60 o 
   8   5  14        0.01       -2.63      3.51 o 
 -11   6  14       12.30       18.45      1.82 o 
 -10   6  14        3.91        6.72      1.78 o 
  -9   6  14        4.95        5.86      4.74 o 
  -8   6  14        5.43        4.06      2.35 o 
  -7   6  14       79.32       73.56      3.55 o 
  -6   6  14       57.13       51.71      2.84 o 
  -5   6  14        2.55        0.14      2.09 o 
  -4   6  14       57.31       65.57      4.70 o 
  -3   6  14       63.00       63.86      3.62 o 
  -2   6  14       99.27       93.13      4.39 o 
  -1   6  14       22.23       27.56      3.76 o 
   0   6  14      153.63      147.31      5.23 o 
   1   6  14       22.72       20.21      3.03 o 
   2   6  14        1.91        5.40      3.20 o 
   3   6  14        1.06        2.89      3.24 o 
   4   6  14        0.88        0.10      3.12 o 
   5   6  14        0.24       -0.67      2.74 o 
   6   6  14        6.25        4.00      2.42 o 
   7   6  14       10.67       11.34      2.62 o 
 -10   7  14       20.95       16.58      2.22 o 
  -9   7  14        1.30        6.12      2.56 o 
  -8   7  14       14.88       13.26      1.90 o 
  -7   7  14        6.22       13.12      2.49 o 
  -6   7  14        2.19        3.06      1.88 o 
  -5   7  14       54.92       62.80      2.97 o 
  -4   7  14       34.04       42.00      2.55 o 
  -3   7  14       41.39       29.71      2.85 o 
  -2   7  14       10.95       12.75      3.93 o 
  -1   7  14       16.20       17.51      4.30 o 
   0   7  14      112.75      134.64      7.29 o 
   1   7  14      151.41      161.95      7.46 o 
   2   7  14        3.43        3.10      2.80 o 
   3   7  14        0.30       -1.32      2.74 o 
   4   7  14       31.12       25.97      2.89 o 
   5   7  14        1.31       -0.46      2.52 o 
   6   7  14        5.68        8.19      2.24 o 
  -8   8  14       41.38       33.70      2.80 o 
  -7   8  14       13.70       14.22      3.29 o 
  -6   8  14        6.98        7.78      2.06 o 
  -5   8  14        2.02        2.84      2.28 o 
  -4   8  14       45.70       40.63      3.29 o 
  -3   8  14        2.39        2.98      2.64 o 
  -2   8  14       83.36       87.48      9.67 o 
  -1   8  14        0.35        3.61      3.88 o 
   0   8  14       46.36       46.05     11.76 o 
   1   8  14       12.19        8.24      5.17 o 
   2   8  14        6.30       12.84      2.52 o 
   3   8  14        2.53        1.47      3.21 o 
   4   8  14       16.30       18.53      2.46 o 
   5   8  14        2.98        5.69      1.78 o 
  -6   9  14        0.02        2.37      1.67 o 
  -5   9  14        6.45        7.75      1.71 o 
  -4   9  14        0.96        1.54      1.91 o 
  -3   9  14       14.56       15.11      2.65 o 
  -2   9  14       58.94       94.14     11.68 o 
  -1   9  14       12.57       18.03      6.87 o 
   1   9  14        7.69        3.91      1.99 o 
   2   9  14       16.88       16.46      3.29 o 
   3   9  14       39.80       35.32      6.10 o 
 -13   1  15        0.47        2.59      1.96 o 
 -12   1  15        2.31        6.60      2.69 o 
 -11   1  15       31.17       37.26      4.11 o 
 -10   1  15      228.32      242.93     13.34 o 
  -9   1  15       17.97       24.09      4.04 o 
  -8   1  15       56.38       70.09     11.89 o 
  -7   1  15       37.43       42.61      6.75 o 
  -6   1  15      234.35      261.25     11.57 o 
  -5   1  15      110.54      135.02     11.25 o 
  -4   1  15       39.42       34.60      4.69 o 
  -3   1  15       42.18       52.74      4.97 o 
  -2   1  15      201.17      212.25      7.55 o 
  -1   1  15       88.40       89.99      3.91 o 
   0   1  15        6.43       14.82      2.85 o 
   1   1  15        2.48        5.58      3.27 o 
   2   1  15       66.81       56.67      5.00 o 
   3   1  15       49.21       45.42      3.49 o 
   4   1  15        0.01        2.94      3.52 o 
   5   1  15       43.88       38.92      5.02 o 
   6   1  15       16.85       19.60      4.24 o 
   7   1  15        5.44        6.30      3.22 o 
   8   1  15       25.67       18.23      3.76 o 
   9   1  15        0.32       -0.45      2.39 o 
 -13   2  15        2.49        3.13      1.64 o 
 -12   2  15        2.92        0.01      2.16 o 
 -11   2  15       12.96       22.58      6.82 o 
 -10   2  15       20.44       25.33      6.65 o 
  -9   2  15       19.82       17.65      3.19 o 
  -8   2  15       38.60       29.73      5.11 o 
  -7   2  15      122.88      137.94      7.63 o 
  -6   2  15       87.64       96.49      6.03 o 
  -5   2  15       52.12       46.63      4.41 o 
  -4   2  15        7.42        8.13      3.67 o 
  -3   2  15      174.27      189.94      9.96 o 
  -2   2  15      133.27      156.21      9.23 o 
  -1   2  15      322.65      330.74     10.22 o 
   0   2  15      135.71      129.78      5.66 o 
   1   2  15      567.57      577.52     15.20 o 
   2   2  15      306.14      284.28     10.70 o 
   3   2  15      271.50      246.78      7.59 o 
   4   2  15      198.93      182.94      8.22 o 
   5   2  15        3.71       -1.78      3.26 o 
   6   2  15        5.07        3.24      3.05 o 
   7   2  15        7.05        4.78      4.37 o 
   8   2  15      127.68      133.44      5.35 o 
   9   2  15       32.31       25.61      3.75 o 
 -12   3  15        0.55        3.27      1.98 o 
 -11   3  15        0.33       -1.18      2.56 o 
 -10   3  15        0.27        0.72      2.58 o 
  -9   3  15        1.16       -2.16      2.65 o 
  -8   3  15      101.39       71.20      6.55 o 
  -7   3  15        4.05        5.28      2.63 o 
  -6   3  15       67.32       58.13      3.47 o 
  -5   3  15        0.29       -1.84      2.74 o 
  -4   3  15        2.77        5.88      3.85 o 
  -3   3  15      101.07      116.73      5.37 o 
  -2   3  15      123.01      107.95      5.88 o 
  -1   3  15       29.48       36.15      4.70 o 
   0   3  15        7.42       11.33      3.55 o 
   1   3  15        3.15        2.84      2.29 o 
   2   3  15        3.45        4.18      2.54 o 
   3   3  15        7.02        6.40      2.75 o 
   4   3  15      219.02      183.21      8.79 o 
   5   3  15        0.32        0.24      3.15 o 
   6   3  15       43.15       55.44      6.59 o 
   7   3  15        0.32        2.29      3.75 o 
   8   3  15        9.88       14.49      3.25 o 
   9   3  15        0.27       -1.00      2.82 o 
 -12   4  15        1.23        3.27      2.70 o 
 -11   4  15       10.42       12.57      4.08 o 
 -10   4  15        0.24        0.05      2.65 o 
  -9   4  15       22.50       18.33      3.18 o 
  -8   4  15       30.23       21.12      3.45 o 
  -7   4  15        2.29        2.41      2.64 o 
  -6   4  15       19.45       12.28      2.43 o 
  -5   4  15       14.76       12.54      2.33 o 
  -4   4  15        4.45        7.02      2.33 o 
  -3   4  15       94.31       92.17      4.08 o 
  -2   4  15       36.27       35.52      3.41 o 
  -1   4  15       76.15       89.43      5.18 o 
   0   4  15      583.87      554.93     11.71 o 
   1   4  15       28.34       36.86      2.99 o 
   2   4  15      304.41      287.53      7.62 o 
   3   4  15        0.24        2.30      3.03 o 
   4   4  15       59.41       55.79      3.72 o 
   5   4  15        3.47        3.58      3.03 o 
   6   4  15        0.16       -1.85      3.31 o 
   7   4  15        0.29       -4.16      4.16 o 
   8   4  15       19.53       13.39      4.05 o 
 -11   5  15       29.11       38.61      8.22 o 
 -10   5  15       17.91       17.23      3.52 o 
  -9   5  15       58.68       46.15      6.34 o 
  -8   5  15       32.18       34.08      3.26 o 
  -7   5  15       10.71        3.84      2.49 o 
  -6   5  15        2.42        4.72      2.22 o 
  -5   5  15      173.60      170.60      4.96 o 
  -4   5  15       40.09       43.77      2.95 o 
  -3   5  15      101.47      101.80      5.98 o 
  -2   5  15        5.78        2.93      3.43 o 
  -1   5  15       30.18       41.95      3.09 o 
   0   5  15       18.14        9.16      2.57 o 
   1   5  15       37.79       49.95      3.29 o 
   2   5  15       42.58       37.12      3.14 o 
   3   5  15        4.96        0.79      3.09 o 
   4   5  15        7.99        5.66      3.53 o 
   5   5  15        5.57        2.77      3.25 o 
   6   5  15        0.83        0.50      2.73 o 
   7   5  15       26.66       28.84      4.49 o 
   8   5  15        4.52        1.13      3.18 o 
 -10   6  15        2.35        4.48      1.65 o 
  -9   6  15       23.09       34.62      2.96 o 
  -8   6  15        3.40        9.23      2.29 o 
  -7   6  15        1.19        3.93      2.14 o 
  -6   6  15        6.44       10.47      2.15 o 
  -5   6  15       22.42       21.26      2.32 o 
  -4   6  15       49.61       57.37      2.97 o 
  -3   6  15        4.84        3.08      2.51 o 
  -2   6  15        9.90        9.48      2.74 o 
  -1   6  15       21.27       21.01      3.74 o 
   0   6  15        5.71       -1.44      2.48 o 
   1   6  15        3.83        4.78      2.61 o 
   2   6  15      403.64      443.97     19.28 o 
   3   6  15      209.38      211.87     15.04 o 
   4   6  15        0.33        0.47      2.84 o 
   5   6  15        0.18       -2.44      2.44 o 
   6   6  15       24.08       21.80      3.03 o 
   7   6  15        5.18        3.48      3.08 o 
  -9   7  15        5.62        3.26      2.25 o 
  -8   7  15       12.94       11.63      2.72 o 
  -7   7  15       25.01       26.80      2.80 o 
  -6   7  15       31.08       24.31      3.16 o 
  -5   7  15       16.02       14.83      2.35 o 
  -4   7  15       61.02       57.50      3.28 o 
  -3   7  15        2.85        1.16      2.51 o 
  -2   7  15        7.61        7.48      3.69 o 
  -1   7  15       12.41        9.50      3.99 o 
   0   7  15       52.14       50.85      4.19 o 
   1   7  15       29.20       31.17      2.88 o 
   2   7  15       16.45       15.92      2.96 o 
   3   7  15        1.90        0.92      2.59 o 
   4   7  15        5.51        6.09      2.29 o 
   5   7  15        6.08        7.45      2.28 o 
   6   7  15        0.01       -0.94      2.58 o 
  -8   8  15       22.71       26.47      2.76 o 
  -7   8  15        0.40        5.26      2.19 o 
  -6   8  15       15.39       19.90      2.44 o 
  -5   8  15        2.23        3.07      2.10 o 
  -4   8  15        4.06        2.05      2.30 o 
  -3   8  15       12.93       13.95      4.33 o 
  -2   8  15        1.41       10.34      2.84 o 
  -1   8  15        5.26       11.64      4.31 o 
   0   8  15       50.37       53.98      5.35 o 
   1   8  15       18.01       18.38      5.02 o 
   2   8  15       33.46       21.83      5.00 o 
   3   8  15       33.05       27.58      3.83 o 
   4   8  15       12.37        7.25      2.71 o 
  -5   9  15        0.11        0.87      1.59 o 
  -4   9  15        0.69       -1.61      1.61 o 
  -3   9  15        5.98        9.79      2.45 o 
  -2   9  15       60.82       90.55     11.18 o 
  -1   9  15        1.17        3.78      1.99 o 
   0   9  15        0.01       -2.79      2.79 o 
   1   9  15        0.91       -1.59      1.68 o 
  -8   0  16     2152.50     1974.95     75.05 o 
  -7   0  16     1425.32     1537.49     59.86 o 
  -6   0  16      823.58      873.29     37.26 o 
  -5   0  16      843.83      859.72     35.29 o 
  -4   0  16      188.52      192.80     12.10 o 
  -3   0  16       43.51       55.91      7.61 o 
  -2   0  16      163.07      198.77     13.44 o 
  -1   0  16      240.50      259.18      8.71 o 
   0   0  16      103.08       90.42      5.22 o 
   1   0  16       44.17       40.83      4.09 o 
   2   0  16       62.26       39.90      4.30 o 
   3   0  16      239.82      196.43     14.57 o 
   4   0  16       32.93       33.37      4.19 o 
   5   0  16        6.25        0.64      5.98 o 
   6   0  16        6.39        7.63      6.21 o 
   7   0  16       21.58       19.31      4.68 o 
   8   0  16        3.66       -0.10      4.77 o 
   9   0  16       13.63        8.11      3.16 o 
 -12   1  16       11.84        7.89      2.48 o 
 -11   1  16        2.89        2.45      3.06 o 
  -9   1  16        0.04        6.69     10.65 o 
  -8   1  16       84.11       75.61     12.24 o 
  -7   1  16       28.03       35.92      6.64 o 
  -6   1  16      233.63      243.17     13.27 o 
  -5   1  16       61.08       60.03      4.49 o 
  -4   1  16      123.38      128.15      9.90 o 
  -3   1  16        4.15       13.74      3.65 o 
  -2   1  16        8.63       14.27      2.97 o 
  -1   1  16        0.74        9.59      3.14 o 
   0   1  16       35.51       38.60      3.22 o 
   1   1  16       63.08       52.60      3.01 o 
   2   1  16       46.97       47.30      5.28 o 
   3   1  16      204.51      168.30      9.80 o 
   4   1  16      172.62      170.89     15.94 o 
   5   1  16       21.36       16.36      3.59 o 
   6   1  16       13.85       15.85      4.23 o 
   7   1  16        7.61        4.75      3.03 o 
   8   1  16       35.18       39.34      3.86 o 
   9   1  16        0.33       -2.58      2.79 o 
 -12   2  16        1.69        3.84      3.21 o 
 -11   2  16        9.22        9.70      2.59 o 
 -10   2  16       36.86       19.60      6.84 o 
  -9   2  16       13.40       14.84      2.99 o 
  -8   2  16      107.61       84.18     10.50 o 
  -7   2  16      280.70      248.40     17.81 o 
  -6   2  16        3.16       -0.73      3.98 o 
  -5   2  16       18.69       17.30      3.22 o 
  -4   2  16      226.43      220.39      6.70 o 
  -3   2  16      106.44      104.20      4.80 o 
  -2   2  16       45.11       40.56      3.52 o 
  -1   2  16        1.60        3.21      2.65 o 
   0   2  16       24.30       18.58      2.82 o 
   1   2  16      148.31      138.18      4.68 o 
   2   2  16       12.75        9.21      2.55 o 
   3   2  16       52.02       46.97      3.48 o 
   4   2  16        6.97        0.07      3.43 o 
   5   2  16       29.10       21.15      3.90 o 
   6   2  16        0.07       -2.88      2.88 o 
   7   2  16        0.75        0.26      4.59 o 
   8   2  16        0.38        2.62      3.05 o 
   9   2  16       16.80       14.27      3.55 o 
 -12   3  16       19.92       23.75      5.56 o 
 -11   3  16       13.45        6.06      2.52 o 
 -10   3  16        6.05       13.35      4.46 o 
  -9   3  16       21.20       15.92      2.96 o 
  -8   3  16       28.66       28.24      3.48 o 
  -7   3  16        0.07        0.51      2.58 o 
  -6   3  16       44.42       40.29      3.18 o 
  -5   3  16        0.97       -2.87      2.87 o 
  -4   3  16       42.84       45.33      3.34 o 
  -3   3  16        5.97       11.36      2.87 o 
  -2   3  16        9.74        9.20      2.29 o 
  -1   3  16        0.20        5.03      2.23 o 
   0   3  16        6.97        4.65      2.50 o 
   1   3  16        0.69        3.96      2.69 o 
   2   3  16        9.62        4.51      2.60 o 
   3   3  16      290.70      280.68      7.52 o 
   4   3  16       85.97       69.54      4.24 o 
   5   3  16       34.35       34.26      4.14 o 
   6   3  16       85.80       67.82      4.66 o 
   7   3  16       59.48       46.45      5.52 o 
   8   3  16       16.86       18.87      4.12 o 
 -12   4  16        7.13        5.60      1.65 o 
 -11   4  16        8.85        8.98      2.35 o 
 -10   4  16       10.58       15.02      2.71 o 
  -9   4  16      137.91      136.56     15.75 o 
  -8   4  16       69.69       78.29      7.07 o 
  -7   4  16       21.79       16.91      2.92 o 
  -6   4  16      137.25      141.94      4.76 o 
  -5   4  16       99.40      113.24      4.05 o 
  -4   4  16       21.40       24.54      2.61 o 
  -3   4  16        5.57        4.08      2.88 o 
  -2   4  16       21.32       20.10      2.86 o 
  -1   4  16      557.10      587.80     12.14 o 
   0   4  16        0.59        4.84      2.99 o 
   1   4  16       61.34       58.22      3.54 o 
   2   4  16        0.28        2.30      2.76 o 
   3   4  16       28.41       24.71      3.30 o 
   4   4  16      151.60      150.42      5.96 o 
   5   4  16      102.33       86.77      8.86 o 
   6   4  16       41.79       40.15      6.36 o 
   7   4  16        1.47        2.15      3.83 o 
   8   4  16        5.00        2.59      2.64 o 
 -11   5  16        0.75        5.29      2.04 o 
 -10   5  16        2.87        8.87      2.73 o 
  -9   5  16        7.02       11.73      3.12 o 
  -8   5  16       72.17       77.87      7.39 o 
  -7   5  16       14.45       16.95      2.61 o 
  -6   5  16       37.61       21.12      2.32 o 
  -5   5  16        8.53        9.80      2.31 o 
  -4   5  16       71.28       83.91      3.66 o 
  -3   5  16        4.31        1.10      2.38 o 
  -2   5  16       47.64       43.71      4.18 o 
  -1   5  16      113.81      128.16      5.94 o 
   0   5  16       27.10       32.79      3.74 o 
   1   5  16      141.42      149.66      4.95 o 
   2   5  16       42.31       37.31      3.01 o 
   3   5  16        3.11        2.91      3.00 o 
   4   5  16       55.62       43.48      5.79 o 
   5   5  16       11.81        6.94      3.06 o 
   6   5  16       23.72       26.73      3.85 o 
   7   5  16       13.70        8.17      3.64 o 
 -10   6  16        0.09        3.70      2.04 o 
  -9   6  16       21.36       41.65      5.77 o 
  -8   6  16       24.82       20.54      2.55 o 
  -7   6  16       29.63       33.90      3.11 o 
  -6   6  16       30.10       23.73      2.42 o 
  -5   6  16        0.14        0.29      1.92 o 
  -4   6  16        2.17        5.36      2.08 o 
  -3   6  16        2.71        2.31      2.06 o 
  -2   6  16       21.00       22.64      2.96 o 
  -1   6  16      180.39      156.55      8.44 o 
   0   6  16       36.30       26.17      2.83 o 
   1   6  16        5.76        1.44      2.42 o 
   2   6  16       27.69       37.92      3.40 o 
   3   6  16        0.05       -1.54      2.85 o 
   4   6  16       34.25       32.50      5.30 o 
   5   6  16        3.76        0.90      2.22 o 
   6   6  16        0.20        1.20      2.22 o 
  -9   7  16        4.04        5.64      2.00 o 
  -8   7  16        0.28       -2.22      2.62 o 
  -7   7  16        3.35        7.22      3.14 o 
  -6   7  16       23.32       31.26      6.53 o 
  -5   7  16        7.36       10.79      2.43 o 
  -4   7  16        8.17        9.99      2.29 o 
  -3   7  16        0.20        0.86      2.29 o 
  -2   7  16        0.83       -0.31      2.48 o 
  -1   7  16       27.06       31.84      4.03 o 
   0   7  16       16.97       26.57      3.56 o 
   1   7  16       54.59       65.47      6.41 o 
   2   7  16       12.88        4.72      3.21 o 
   3   7  16        8.60       12.56      2.45 o 
   4   7  16       19.79       14.43      2.46 o 
   5   7  16       25.84       22.59      2.36 o 
  -7   8  16       36.13       48.46      5.23 o 
  -6   8  16       12.22       15.82      3.89 o 
  -5   8  16        6.44        2.66      1.87 o 
  -4   8  16        6.95        8.17      2.78 o 
  -3   8  16       14.08       14.05      2.39 o 
  -2   8  16       34.21       38.04      4.93 o 
  -1   8  16        0.26        4.58      3.21 o 
   0   8  16        0.26        3.43      2.93 o 
   1   8  16       26.94       28.79      4.93 o 
   2   8  16        2.54        1.53      3.60 o 
   3   8  16        1.04       -0.31      2.87 o 
  -4   9  16       11.63       10.68      2.02 o 
  -3   9  16       38.37       45.20      6.36 o 
  -2   9  16        6.95       16.80      2.81 o 
  -1   9  16        8.07        9.21      2.24 o 
   0   9  16        0.01        0.87      2.18 o 
 -11   1  17       35.85       24.50      8.73 o 
 -10   1  17       25.21       22.26      9.20 o 
  -9   1  17      142.79      111.69      9.41 o 
  -8   1  17       10.06        9.61      6.45 o 
  -7   1  17        1.40        0.68      4.67 o 
  -6   1  17       49.66       48.38      5.08 o 
  -5   1  17      928.26      971.50     21.17 o 
  -4   1  17     1301.56     1174.87     21.24 o 
  -3   1  17        9.63       36.99      2.96 o 
  -2   1  17       18.20       21.12      2.48 o 
  -1   1  17       34.54       41.75      2.38 o 
   0   1  17        5.37        4.31      2.11 o 
   1   1  17      136.93      117.56      4.01 o 
   2   1  17       19.44       20.79      4.75 o 
   3   1  17      233.69      211.89     17.08 o 
   4   1  17       15.58       11.04      3.54 o 
   5   1  17        6.16        5.28      3.52 o 
   6   1  17       50.81       37.29      4.42 o 
   7   1  17      100.03       99.94      6.32 o 
   8   1  17       51.59       51.90      3.63 o 
 -12   2  17       16.82       14.85      2.78 o 
 -11   2  17        5.21        5.29      3.00 o 
 -10   2  17       13.95       12.28      3.04 o 
  -9   2  17       21.45       12.69      5.70 o 
  -8   2  17       31.58       26.38      5.00 o 
  -7   2  17      133.16      135.57     11.47 o 
  -6   2  17      375.27      342.22     21.61 o 
  -5   2  17      322.97      284.79      8.71 o 
  -4   2  17      232.35      232.44      9.83 o 
  -3   2  17       76.87       76.35      3.85 o 
  -2   2  17        1.95        3.08      2.27 o 
  -1   2  17       49.43       55.31      2.93 o 
   0   2  17       45.71       46.07      2.66 o 
   1   2  17       58.84       49.24      3.43 o 
   2   2  17       23.93       19.73      2.74 o 
   3   2  17      295.29      289.28     12.49 o 
   4   2  17       10.63        9.10      3.57 o 
   5   2  17        7.81        5.77      3.39 o 
   6   2  17        3.27        3.33      2.96 o 
   7   2  17       39.80       37.92      6.57 o 
   8   2  17       43.14       39.03      3.16 o 
 -12   3  17        0.21        4.10      2.21 o 
 -11   3  17        1.67        0.99      2.14 o 
 -10   3  17        4.98        6.48      2.63 o 
  -9   3  17       11.60        9.77      2.71 o 
  -8   3  17        0.04        5.04      2.97 o 
  -7   3  17       11.83        5.61      4.24 o 
  -6   3  17      112.85      114.10      5.32 o 
  -5   3  17        1.83        0.48      2.84 o 
  -4   3  17       26.47       24.55      3.13 o 
  -3   3  17      120.82      130.38      4.55 o 
  -2   3  17      288.17      317.07      6.86 o 
  -1   3  17      174.49      179.41      4.62 o 
   0   3  17       26.86       29.10      4.51 o 
   1   3  17       72.44       75.01      4.18 o 
   2   3  17        0.33        0.27      2.36 o 
   3   3  17       17.96       13.03      2.69 o 
   4   3  17        4.86        4.10      3.30 o 
   5   3  17        2.94        3.42      2.93 o 
   6   3  17        9.23        9.62      3.98 o 
   7   3  17        7.18        3.90      4.25 o 
   8   3  17        5.71        4.69      3.38 o 
 -11   4  17        0.00       -0.04      2.20 o 
 -10   4  17        3.84        0.75      2.38 o 
  -9   4  17        0.03       -1.64      2.83 o 
  -8   4  17       48.01       48.22      4.84 o 
  -7   4  17        0.17       -0.16      2.52 o 
  -6   4  17       48.09       54.19      3.04 o 
  -5   4  17       15.26        6.54      2.36 o 
  -4   4  17       22.32       19.82      3.01 o 
  -3   4  17      237.57      229.15     12.06 o 
  -2   4  17       23.75       15.40      2.90 o 
  -1   4  17        5.81        7.64      2.48 o 
   0   4  17       18.32       16.44      2.72 o 
   1   4  17        2.19        2.29      2.64 o 
   2   4  17        0.03        1.45      2.63 o 
   3   4  17        1.26        0.17      3.09 o 
   4   4  17        8.48       10.43      3.02 o 
   5   4  17        0.50        3.22      3.12 o 
   6   4  17       14.06       14.39      2.88 o 
   7   4  17        8.16       11.96      4.24 o 
 -11   5  17        1.82        2.70      1.90 o 
 -10   5  17        7.91        7.57      2.24 o 
  -9   5  17        5.24        9.08      2.95 o 
  -8   5  17       10.81       21.41      4.04 o 
  -7   5  17        4.03        5.75      2.03 o 
  -6   5  17       38.42       39.19      2.56 o 
  -5   5  17      205.14      207.56      5.88 o 
  -4   5  17       46.58       53.25      3.04 o 
  -3   5  17       44.08       37.40      2.93 o 
  -2   5  17       86.30      100.19      5.97 o 
  -1   5  17        7.41       11.20      3.19 o 
   0   5  17       24.07       28.60      3.62 o 
   1   5  17      133.32      128.24      4.73 o 
   2   5  17        2.62        0.91      2.53 o 
   3   5  17        4.62        5.50      2.83 o 
   4   5  17       17.48       17.69      5.23 o 
   5   5  17        5.11        4.55      2.68 o 
   6   5  17       14.79       16.20      2.30 o 
 -10   6  17        0.17        1.44      4.10 o 
  -9   6  17        0.39       -0.43      1.73 o 
  -8   6  17        2.55        7.15      4.39 o 
  -7   6  17       60.41       79.83      4.74 o 
  -6   6  17        5.82        4.94      2.05 o 
  -5   6  17        0.05       -1.81      1.81 o 
  -4   6  17        4.21        3.23      1.96 o 
  -3   6  17       48.79       48.52      2.77 o 
  -2   6  17        0.11       -0.45      2.52 o 
  -1   6  17        6.76        7.43      3.23 o 
   0   6  17        2.14        2.78      3.11 o 
   1   6  17        0.72       -0.71      2.28 o 
   2   6  17       20.25       14.37      2.90 o 
   3   6  17       26.50       25.76      4.11 o 
   4   6  17        2.65        2.99      2.35 o 
   5   6  17        3.13        8.46      2.07 o 
  -8   7  17        1.99        8.35      2.27 o 
  -7   7  17        0.01        2.10      1.96 o 
  -6   7  17        0.13        2.73      2.18 o 
  -5   7  17       11.39        8.37      2.49 o 
  -4   7  17       25.44       30.28      4.09 o 
  -3   7  17       36.63       39.59      3.14 o 
  -2   7  17       17.90       22.29      4.34 o 
  -1   7  17        0.23        2.47      7.51 o 
   0   7  17        0.56       -1.93      3.24 o 
   1   7  17        0.20        1.93      3.32 o 
   2   7  17        0.96       -1.63      3.46 o 
   3   7  17       12.72       26.21      8.07 o 
   4   7  17        3.77        3.65      2.78 o 
  -6   8  17        1.07        3.27      1.73 o 
  -5   8  17        0.01       -1.83      1.83 o 
  -4   8  17       10.08       11.46      1.98 o 
  -3   8  17        0.81        3.57      2.02 o 
  -2   8  17        8.36        8.07      2.20 o 
  -1   8  17       10.63       13.66      4.32 o 
   0   8  17       35.03       43.78      7.22 o 
   1   8  17        0.14        2.82      3.44 o 
   2   8  17       53.86       63.71     11.22 o 
  -9   0  18      104.81       56.87     12.04 o 
  -7   0  18       63.63       73.04     10.54 o 
  -6   0  18       12.11        7.90      7.16 o 
  -5   0  18      261.12      280.45     17.55 o 
  -4   0  18      991.06      947.45     31.72 o 
  -3   0  18      317.79      332.06      9.15 o 
  -2   0  18      938.60      966.72     20.54 o 
  -1   0  18      630.73      629.33     14.09 o 
   0   0  18       25.47       18.24      3.18 o 
   1   0  18       32.10       19.41      3.21 o 
   2   0  18        6.76        4.81      5.24 o 
   3   0  18      631.96      625.67     43.88 o 
   4   0  18        5.12        5.83      4.66 o 
   5   0  18        9.32        7.90      4.12 o 
   7   0  18       13.24        6.33      5.60 o 
   8   0  18       19.71       14.32      4.22 o 
 -12   1  18        0.42       -0.94      6.10 o 
 -11   1  18        3.15       -0.62      7.36 o 
 -10   1  18        8.60        8.64      8.35 o 
  -9   1  18        0.49        0.42      6.34 o 
  -8   1  18       69.74       70.21     17.72 o 
  -7   1  18       53.46       53.82      7.73 o 
  -6   1  18       60.34       68.24      5.37 o 
  -5   1  18       19.88       19.92      3.79 o 
  -4   1  18       68.12       73.35      3.66 o 
  -3   1  18      156.81      155.66      6.41 o 
  -2   1  18     1399.64     1410.16     19.59 o 
  -1   1  18       63.03       63.19      2.95 o 
   0   1  18        1.59        2.64      2.37 o 
   1   1  18        0.56        0.03      2.55 o 
   2   1  18       17.10       14.97      2.62 o 
   3   1  18       78.79       75.88      9.61 o 
   4   1  18        0.02        0.43      2.94 o 
   5   1  18        1.31        1.49      3.40 o 
   6   1  18        3.90        2.12      7.00 o 
   7   1  18       10.24       12.83      4.11 o 
   8   1  18        2.66        5.33      2.63 o 
 -12   2  18        0.03       -1.53      3.95 o 
 -11   2  18       10.77        5.35      5.19 o 
 -10   2  18        0.65        0.31      5.67 o 
  -9   2  18       12.71        7.92      5.19 o 
  -8   2  18       16.42       13.22      4.57 o 
  -7   2  18       55.79       51.61      7.37 o 
  -6   2  18       40.77       42.54      6.67 o 
  -5   2  18        2.23        5.88      2.99 o 
  -4   2  18       86.71       84.44      3.86 o 
  -3   2  18      343.53      347.54      7.82 o 
  -2   2  18      373.62      368.82      7.12 o 
  -1   2  18       24.57       28.99      2.76 o 
   0   2  18        0.25        2.02      2.38 o 
   1   2  18        2.61        3.18      2.56 o 
   2   2  18        0.28        5.24      2.60 o 
   3   2  18       11.83       10.16      3.23 o 
   4   2  18        0.17       -0.65      3.29 o 
   5   2  18        5.47        6.19      4.20 o 
   6   2  18        7.99        5.07      6.77 o 
   7   2  18        5.61        4.68      3.77 o 
 -11   3  18        0.07       -0.94      1.99 o 
 -10   3  18        2.37        1.86      2.66 o 
  -9   3  18       12.83        8.27      2.72 o 
  -8   3  18       49.37       40.89      5.75 o 
  -7   3  18       10.91        7.39      4.05 o 
  -6   3  18       81.46       68.50      3.72 o 
  -5   3  18      103.43       96.54      4.22 o 
  -4   3  18        1.57        4.16      2.77 o 
  -3   3  18      362.37      385.33      8.56 o 
  -2   3  18     1024.99     1052.05     17.11 o 
  -1   3  18      123.72      131.31      5.86 o 
   0   3  18        0.22        3.33      2.56 o 
   1   3  18        0.19       -2.49      2.78 o 
   2   3  18       74.24       80.40      5.91 o 
   3   3  18       37.99       41.54      3.23 o 
   4   3  18        2.71        1.06      2.99 o 
   5   3  18        1.10        0.32      3.12 o 
   6   3  18        5.47        6.66      3.33 o 
   7   3  18        7.88        8.01      2.65 o 
 -11   4  18       12.09        7.03      2.25 o 
 -10   4  18        0.48        0.21      2.13 o 
  -9   4  18        0.02        3.24      2.53 o 
  -8   4  18        1.10        4.60      2.87 o 
  -7   4  18       68.50       70.59      5.35 o 
  -6   4  18        0.63        1.36      2.79 o 
  -5   4  18        0.52       -1.13      2.75 o 
  -4   4  18       33.82       34.55      3.08 o 
  -3   4  18        0.15        3.18      2.75 o 
  -2   4  18        7.19        6.31      2.75 o 
  -1   4  18       41.53       39.99      3.43 o 
   0   4  18      384.28      427.16     17.45 o 
   1   4  18      246.40      285.15      8.07 o 
   2   4  18        9.67       11.41      2.62 o 
   3   4  18       51.98       53.80      5.09 o 
   4   4  18       15.39       15.70      2.96 o 
   5   4  18       57.43       45.37      6.50 o 
   6   4  18        1.81        1.80      2.41 o 
 -10   5  18        0.00        1.01      1.53 o 
  -9   5  18        2.55        8.60      3.19 o 
  -8   5  18       45.12       43.61      6.00 o 
  -7   5  18        3.07        1.28      2.04 o 
  -6   5  18       47.20       56.88      2.74 o 
  -5   5  18        2.08        0.88      2.21 o 
  -4   5  18       11.32        8.97      2.32 o 
  -3   5  18        0.97        1.73      2.97 o 
  -2   5  18       49.32       51.09      5.29 o 
  -1   5  18      377.31      391.19     11.97 o 
   0   5  18      180.91      173.34      7.91 o 
   1   5  18        2.69        6.31      2.35 o 
   2   5  18       64.84       60.45      3.36 o 
   3   5  18        0.23        1.10      3.11 o 
   4   5  18        1.01        1.45      2.60 o 
   5   5  18        3.12        7.36      3.44 o 
   6   5  18        6.92        7.23      3.40 o 
  -9   6  18        0.38       -1.56      2.15 o 
  -8   6  18        0.07        4.24      1.83 o 
  -7   6  18        4.20        9.13      1.77 o 
  -6   6  18        6.16       11.19      2.13 o 
  -5   6  18        3.44        3.52      2.01 o 
  -4   6  18        0.04       -1.78      1.78 o 
  -3   6  18       18.40       21.26      2.13 o 
  -2   6  18        9.53        9.35      2.48 o 
  -1   6  18       85.10       79.42      5.05 o 
   0   6  18       66.45       57.49      6.20 o 
   1   6  18        5.00        8.83      8.16 o 
   2   6  18        0.23       -0.04      2.47 o 
   3   6  18       25.38       27.66      3.39 o 
   4   6  18        2.71        3.77      2.07 o 
   5   6  18        7.25       10.92      3.12 o 
  -8   7  18        3.96        4.32      1.90 o 
  -7   7  18        9.73       19.12      2.17 o 
  -6   7  18        5.35       10.67      2.07 o 
  -5   7  18       18.99       26.88      2.66 o 
  -4   7  18        0.08        0.82      2.10 o 
  -3   7  18       57.37       66.17      8.10 o 
  -2   7  18       49.95       55.44      5.36 o 
  -1   7  18       71.70       87.01      6.53 o 
   0   7  18       85.59      101.53      6.12 o 
   1   7  18        5.37        4.38      3.52 o 
   2   7  18       20.99       16.53      3.36 o 
   3   7  18        7.33       -0.11      3.20 o 
  -6   8  18        9.18        9.80      4.25 o 
  -5   8  18        3.15        4.27      2.31 o 
  -4   8  18       13.60       24.79      4.21 o 
  -3   8  18       30.44       39.89      4.71 o 
  -2   8  18        8.68        8.94      1.86 o 
  -1   8  18        5.07        6.74      1.92 o 
   0   8  18        7.98        6.05      2.46 o 
   1   8  18       32.04       39.66      7.20 o 
 -11   1  19       13.45        5.91      6.92 o 
 -10   1  19        7.17        9.43      7.47 o 
  -9   1  19        0.07        3.07      6.04 o 
  -8   1  19       65.28       54.23     11.00 o 
  -7   1  19       12.05       11.64      4.62 o 
  -6   1  19       58.19       58.70      7.14 o 
  -5   1  19      164.34      162.60      6.31 o 
  -4   1  19       64.43       63.75      3.47 o 
  -3   1  19       72.57       68.80      3.62 o 
  -2   1  19       52.13       65.75      3.18 o 
  -1   1  19       13.65       20.09      2.73 o 
   0   1  19        4.30        7.07      2.60 o 
   1   1  19        9.23        2.76      2.93 o 
   2   1  19      168.85      132.48      9.56 o 
   3   1  19       19.14       22.64      4.20 o 
   4   1  19        4.69        4.25      2.67 o 
   5   1  19       24.83       20.52      4.90 o 
   6   1  19       56.82       43.67      7.44 o 
   7   1  19       19.56       13.01      3.54 o 
 -11   2  19        5.09        4.32      4.67 o 
 -10   2  19        0.13       -2.53      5.10 o 
  -9   2  19       62.46       36.38      6.13 o 
  -8   2  19       44.67       37.29      4.88 o 
  -7   2  19        3.43        2.15      3.68 o 
  -6   2  19       99.32       97.33      6.00 o 
  -5   2  19        6.79        8.42      3.01 o 
  -4   2  19      116.19       95.63      4.42 o 
  -3   2  19        0.94       -2.38      2.41 o 
  -2   2  19       20.49       21.44      2.63 o 
  -1   2  19      284.64      281.94      5.95 o 
   0   2  19      573.16      560.92      9.26 o 
   1   2  19      546.70      556.02     11.44 o 
   2   2  19       22.09       22.33      2.99 o 
   3   2  19        3.30        6.80      3.39 o 
   4   2  19        9.97        6.45      3.19 o 
   5   2  19        7.69       11.59      3.25 o 
   6   2  19        8.39        5.93      4.36 o 
   7   2  19        1.10        2.50      3.17 o 
 -11   3  19       12.97        7.65      4.07 o 
 -10   3  19        1.74        0.96      4.87 o 
  -9   3  19        9.97        9.33      5.20 o 
  -8   3  19       11.75       12.31      4.78 o 
  -7   3  19        5.40        4.09      3.86 o 
  -6   3  19       38.65       42.06      3.60 o 
  -5   3  19       70.66       69.86      3.67 o 
  -4   3  19        0.87       -1.84      2.66 o 
  -3   3  19        8.66       10.56      2.91 o 
  -2   3  19       64.27       72.59      3.61 o 
  -1   3  19       11.48        5.32      2.38 o 
   0   3  19       12.15        8.01      2.60 o 
   1   3  19        6.55        5.40      2.62 o 
   2   3  19       11.94       14.73      2.81 o 
   3   3  19      109.77      121.52     18.62 o 
   4   3  19        6.87        8.42      3.05 o 
   5   3  19       15.66       11.13      2.97 o 
   6   3  19        7.43       11.96      4.14 o 
 -10   4  19        2.20        4.15      2.13 o 
  -9   4  19       12.31       14.38      2.51 o 
  -8   4  19        2.67        3.86      5.45 o 
  -7   4  19        3.61        3.16      4.03 o 
  -6   4  19       34.95       30.41      3.03 o 
  -5   4  19       32.88       24.95      3.04 o 
  -4   4  19       48.81       39.54      3.35 o 
  -3   4  19       15.55       19.07      2.83 o 
  -2   4  19       27.93       21.43      2.90 o 
  -1   4  19       40.56       46.75      3.66 o 
   0   4  19      308.27      317.29     12.17 o 
   1   4  19       98.85      102.34      5.02 o 
   2   4  19        0.02        5.32      2.57 o 
   3   4  19        7.05        8.14      2.83 o 
   4   4  19        0.01        2.31      2.74 o 
   5   4  19        0.99        1.20      2.54 o 
   6   4  19        4.41        3.14      2.84 o 
 -10   5  19        2.67        5.32      2.27 o 
  -9   5  19        0.05        3.66      1.68 o 
  -8   5  19       30.71       41.06      6.06 o 
  -7   5  19        9.55       10.02      2.81 o 
  -6   5  19        4.78        4.61      1.96 o 
  -5   5  19       10.62       11.29      2.39 o 
  -4   5  19        3.92        2.11      2.95 o 
  -3   5  19       36.14       31.90      3.35 o 
  -2   5  19        1.75       -0.70      3.17 o 
  -1   5  19        0.70        2.75      2.83 o 
   0   5  19        2.20        6.85      2.88 o 
   1   5  19       12.15       11.76      3.23 o 
   2   5  19        0.07        1.99      2.62 o 
   3   5  19       42.44       44.10      3.35 o 
   4   5  19       34.54       40.39      6.21 o 
   5   5  19       13.08       13.21      2.18 o 
  -9   6  19        0.02       -0.91      1.70 o 
  -8   6  19        0.01       -1.36      1.52 o 
  -7   6  19       30.23       42.05      2.56 o 
  -6   6  19        1.15        2.29      1.65 o 
  -5   6  19        1.16        0.20      1.79 o 
  -4   6  19        5.86        1.92      2.52 o 
  -3   6  19       18.51       23.12      3.29 o 
  -2   6  19        9.02       14.49      3.55 o 
  -1   6  19      135.88      139.88      9.58 o 
   0   6  19       66.13       44.40      6.45 o 
   1   6  19        9.92       10.76      7.26 o 
   2   6  19       28.06       19.67      3.85 o 
   3   6  19       11.19        6.40      3.02 o 
   4   6  19       23.22       17.94      4.51 o 
  -7   7  19        8.06       17.22      2.58 o 
  -6   7  19        0.13        1.10      1.72 o 
  -5   7  19        0.24        1.18      1.92 o 
  -4   7  19        6.26       13.93      2.26 o 
  -3   7  19       36.39       41.58      2.77 o 
  -2   7  19        0.28       -1.17      2.21 o 
  -1   7  19       12.66       18.25      3.29 o 
   0   7  19        1.25        4.66      2.56 o 
   1   7  19        0.15       -0.38      2.91 o 
   2   7  19       11.34       11.27      3.16 o 
  -4   8  19        0.23        5.43      6.09 o 
  -3   8  19       16.34       31.27      5.59 o 
  -2   8  19        9.94       12.30      3.88 o 
  -1   8  19        4.45        3.54      4.41 o 
  -7   0  20       11.30       16.64      5.29 o 
  -6   0  20        4.27        4.62      4.19 o 
  -5   0  20        3.73        2.84      4.93 o 
  -4   0  20      282.25      287.90     10.02 o 
  -3   0  20       46.06       79.55     10.04 o 
  -2   0  20        5.94       14.22      4.77 o 
  -1   0  20      132.17      131.16      5.22 o 
   0   0  20       23.43       18.58      4.40 o 
   1   0  20      208.15      185.71      8.27 o 
   2   0  20        0.16       -3.74      3.74 o 
   3   0  20        0.24        2.82      3.48 o 
   4   0  20        6.79        1.93      3.77 o 
   6   0  20       18.31       10.80      5.91 o 
 -11   1  20        7.38        3.44      6.11 o 
 -10   1  20        1.69        0.26      5.08 o 
  -9   1  20        0.98       -0.45      6.66 o 
  -8   1  20        7.78        5.77      3.79 o 
  -7   1  20       31.32       23.65      5.01 o 
  -6   1  20        8.68        8.76      3.19 o 
  -5   1  20       37.79       39.45      3.61 o 
  -4   1  20        2.10        0.17      2.64 o 
  -3   1  20       66.68       65.74      3.31 o 
  -2   1  20       56.83       66.20      3.18 o 
  -1   1  20        7.73        9.55      2.58 o 
   0   1  20        0.25       -2.24      2.71 o 
   1   1  20       90.87       90.80      4.31 o 
   2   1  20       47.81       48.37      4.05 o 
   3   1  20       48.21       48.25      4.43 o 
   4   1  20       24.15       26.67      3.63 o 
   5   1  20       35.86       34.18      4.18 o 
   6   1  20        9.00       10.12      4.26 o 
 -11   2  20        0.58       -0.87      4.10 o 
 -10   2  20        6.81        5.46      4.77 o 
  -9   2  20        3.66        6.69      5.03 o 
  -8   2  20       10.52        7.27      3.93 o 
  -7   2  20       15.93       13.08      3.69 o 
  -6   2  20       29.41       30.59      5.01 o 
  -5   2  20        8.06       10.29      3.10 o 
  -4   2  20        0.29        0.55      2.81 o 
  -3   2  20       56.36       53.80      3.19 o 
  -2   2  20       16.16       13.60      2.70 o 
  -1   2  20        8.49       10.76      2.24 o 
   0   2  20       27.94       23.63      2.70 o 
   1   2  20       27.15       29.49      2.91 o 
   2   2  20       32.61       39.98      4.03 o 
   3   2  20        2.97        3.32      3.19 o 
   4   2  20       22.01       24.96      5.09 o 
   5   2  20        4.09       10.62      2.95 o 
   6   2  20        0.71        3.06      3.70 o 
 -11   3  20        1.67        1.12      3.58 o 
 -10   3  20        7.88        6.13      4.43 o 
  -9   3  20        0.19       -2.67      4.58 o 
  -8   3  20        0.26        3.39      5.00 o 
  -7   3  20       25.52       28.85      4.95 o 
  -6   3  20       14.55       15.14      2.95 o 
  -5   3  20       24.59       20.86      2.91 o 
  -4   3  20        0.12       -0.31      2.67 o 
  -3   3  20        9.59       10.11      2.86 o 
  -2   3  20       12.20       13.74      2.78 o 
  -1   3  20       29.51       35.56      3.62 o 
   0   3  20       11.73       10.66      2.42 o 
   1   3  20       46.36       49.24      3.13 o 
   2   3  20       14.51       14.74      2.68 o 
   3   3  20       83.33       88.90     15.34 o 
   4   3  20       65.20       73.94     18.15 o 
   5   3  20       14.71       19.37      6.15 o 
   6   3  20        6.44        5.11      3.01 o 
 -10   4  20        8.01        5.30      3.86 o 
  -9   4  20      102.61       74.99      6.07 o 
  -8   4  20       12.57       11.77      5.18 o 
  -7   4  20        5.06        0.35      5.18 o 
  -6   4  20        0.09       -0.20      2.82 o 
  -5   4  20        2.62        0.76      2.54 o 
  -4   4  20       10.74        6.53      2.73 o 
  -3   4  20       22.48       23.60      3.58 o 
  -2   4  20        0.72        0.34      2.73 o 
  -1   4  20        5.55        7.44      2.84 o 
   0   4  20       44.88       56.71      3.81 o 
   1   4  20        7.99        4.78      2.28 o 
   2   4  20       29.39       28.07      3.09 o 
   3   4  20       63.02       74.90     21.51 o 
   4   4  20       14.47       13.99      2.67 o 
   5   4  20        2.68        4.55      2.19 o 
  -9   5  20        0.24        3.57      2.15 o 
  -8   5  20        2.92       -1.72      2.51 o 
  -7   5  20        1.60        2.29      2.81 o 
  -6   5  20        2.50        1.81      2.33 o 
  -5   5  20        4.14       -0.62      2.55 o 
  -4   5  20       15.63        8.66      2.39 o 
  -3   5  20       14.31       18.42      2.98 o 
  -2   5  20        5.75       10.56      3.09 o 
  -1   5  20       80.84       66.90      9.78 o 
   0   5  20       98.42       93.18     16.13 o 
   1   5  20        4.18        2.85      2.78 o 
   2   5  20       34.41       38.25      5.45 o 
   3   5  20        7.85        5.82      2.28 o 
   4   5  20        0.35        0.46      1.98 o 
  -7   6  20        7.76       13.17      1.83 o 
  -6   6  20        2.08        1.12      3.07 o 
  -5   6  20        0.46        1.90      2.93 o 
  -4   6  20        0.02        0.43      3.09 o 
  -3   6  20       37.80       54.71      4.96 o 
  -2   6  20        8.48        6.96      3.09 o 
  -1   6  20        0.23        0.91      2.62 o 
   0   6  20        4.49        5.19      2.90 o 
   1   6  20        0.06       -2.71      2.71 o 
   2   6  20        0.15        1.28      2.91 o 
   3   6  20        1.37        0.34      2.46 o 
  -5   7  20        5.24        8.49      2.47 o 
  -4   7  20        0.82        3.94      2.49 o 
  -3   7  20       13.47       24.84      6.62 o 
  -2   7  20        9.96       17.62      2.70 o 
  -1   7  20       63.59       77.21      8.19 o 
   0   7  20       22.97       33.26      5.88 o 
   1   7  20        9.53       10.37      5.62 o 
 -10   1  21       51.39       33.40      6.99 o 
  -9   1  21       33.12       22.99      4.88 o 
  -8   1  21       36.39       23.33      4.73 o 
  -7   1  21       12.46        7.45      3.99 o 
  -6   1  21        1.28        1.44      3.33 o 
  -5   1  21      141.86      143.68      4.75 o 
  -4   1  21       18.97       18.10      2.79 o 
  -3   1  21       11.59       18.77      2.61 o 
  -2   1  21       10.41       10.69      2.42 o 
  -1   1  21        8.99        8.57      2.63 o 
   0   1  21      129.30      139.68      4.56 o 
   1   1  21       18.57       24.94      3.25 o 
   2   1  21      143.17      126.76     15.84 o 
   3   1  21        8.26        8.99      2.44 o 
   4   1  21       20.83       18.73      2.56 o 
   5   1  21        4.25        4.86      2.98 o 
 -10   2  21        0.98        2.19      4.24 o 
  -9   2  21        0.29        6.04      4.54 o 
  -8   2  21       22.23       18.36      4.71 o 
  -7   2  21       40.23       36.83      6.53 o 
  -6   2  21        0.23       -1.07      2.90 o 
  -5   2  21        6.44        3.82      2.48 o 
  -4   2  21       27.34       24.33      2.73 o 
  -3   2  21       93.09       89.54      3.53 o 
  -2   2  21        8.45       10.77      2.39 o 
  -1   2  21       27.18       31.04      3.25 o 
   0   2  21       84.20       81.39      3.61 o 
   1   2  21       25.01       22.89      3.04 o 
   2   2  21        1.07        5.23      3.03 o 
   3   2  21        0.31       -1.38      2.26 o 
   4   2  21        7.70        9.58      2.99 o 
   5   2  21       30.00       30.38      7.52 o 
 -10   3  21        1.17       -1.72      3.83 o 
  -9   3  21        5.25        1.93      4.29 o 
  -8   3  21        0.72        2.94      4.46 o 
  -7   3  21       28.18       21.57      5.07 o 
  -6   3  21       16.42       14.53      2.93 o 
  -5   3  21        8.94        7.35      2.68 o 
  -4   3  21        0.39        2.18      2.56 o 
  -3   3  21        7.63        8.39      2.79 o 
  -2   3  21        1.52        4.62      2.61 o 
  -1   3  21       23.08       23.07      2.81 o 
   0   3  21        1.97        1.72      2.26 o 
   1   3  21        1.80       -2.19      2.19 o 
   2   3  21       14.31       10.87      2.87 o 
   3   3  21        0.02       -0.39      2.71 o 
   4   3  21        0.23        3.13      2.49 o 
   5   3  21       14.97       11.43      3.41 o 
  -9   4  21        8.28        5.08      4.13 o 
  -8   4  21        0.03        4.82      4.66 o 
  -7   4  21       12.33        7.09      2.75 o 
  -6   4  21        0.06        0.27      3.11 o 
  -5   4  21        0.00       -1.70      2.64 o 
  -4   4  21        0.15        0.18      3.07 o 
  -3   4  21       32.01       41.17      5.67 o 
  -2   4  21        1.72        2.09      2.61 o 
  -1   4  21        1.29       -0.92      2.60 o 
   0   4  21       39.51       19.07      3.45 o 
   1   4  21        0.89       -1.46      2.66 o 
   2   4  21        0.36       -1.63      2.42 o 
   3   4  21        6.28        3.17      3.39 o 
   4   4  21       13.21       16.99      2.50 o 
  -8   5  21       14.43       11.69      2.33 o 
  -7   5  21       60.23       98.59      7.13 o 
  -6   5  21       10.88       12.08      2.22 o 
  -5   5  21        6.56       12.62      2.20 o 
  -4   5  21        2.57        0.92      2.09 o 
  -3   5  21       53.23       64.28      6.67 o 
  -2   5  21       14.24       23.92      4.05 o 
  -1   5  21       25.59       35.20      5.30 o 
   0   5  21        0.14        3.04      2.46 o 
   1   5  21        1.23       -3.04      3.04 o 
   2   5  21        8.89       18.17      4.07 o 
   3   5  21        2.08       -0.55      2.67 o 
  -6   6  21        7.28       10.78      2.97 o 
  -5   6  21        2.48        3.82      3.11 o 
  -4   6  21        1.96        5.68      2.88 o 
  -3   6  21        4.34       13.02      3.17 o 
  -2   6  21        0.19        3.29      3.15 o 
  -1   6  21       67.46       60.46      6.09 o 
   0   6  21       28.27       35.22      3.82 o 
   1   6  21       30.59       31.82      3.19 o 
   2   6  21        8.59        4.48      5.33 o 
  -4   7  21        1.66        1.68      4.82 o 
  -3   7  21        1.97        1.57      2.42 o 
  -2   7  21        0.06        0.43      2.47 o 
  -8   0  22        0.49        1.97      5.70 o 
  -7   0  22       15.92       12.74      4.44 o 
  -6   0  22      148.48      133.22     18.20 o 
  -5   0  22       92.49       82.16      5.32 o 
  -4   0  22        5.70        8.09      3.95 o 
  -3   0  22      130.91      148.07      6.85 o 
  -2   0  22        0.47       -0.39      3.49 o 
  -1   0  22        7.60        8.66      4.04 o 
   0   0  22      332.08      374.99     13.43 o 
   1   0  22       25.61       28.00      5.09 o 
   2   0  22       28.55       31.34      5.33 o 
   3   0  22       15.35        9.57      3.22 o 
   4   0  22        0.76       -2.99      2.99 o 
   5   0  22        0.33       -0.98      6.95 o 
 -10   1  22        1.29        1.58      3.99 o 
  -9   1  22        0.03        2.93      4.21 o 
  -8   1  22        4.94        3.41      4.15 o 
  -7   1  22        1.06        1.24      3.24 o 
  -6   1  22        0.05       -1.93      2.75 o 
  -5   1  22       25.55       23.24      2.86 o 
  -4   1  22       29.40       33.90      3.01 o 
  -3   1  22        3.27        6.39      2.17 o 
  -2   1  22        0.69       -0.53      2.03 o 
  -1   1  22       62.87       60.74      3.10 o 
   0   1  22        0.04        4.28      2.68 o 
   1   1  22       62.19       60.30      4.35 o 
   2   1  22        8.84        8.90      2.34 o 
   3   1  22        4.70        2.94      2.20 o 
   4   1  22        6.04        8.98      2.13 o 
   5   1  22       17.75       14.24      5.12 o 
 -10   2  22        3.70        0.39      3.84 o 
  -9   2  22        7.92        7.93      4.13 o 
  -8   2  22        0.93       -0.45      4.10 o 
  -7   2  22        0.46        2.27      4.15 o 
  -6   2  22       38.05       29.77      3.31 o 
  -5   2  22        0.50       -1.64      2.40 o 
  -4   2  22       15.33       17.55      2.57 o 
  -3   2  22        4.62        7.03      2.11 o 
  -2   2  22        0.91        1.26      2.16 o 
  -1   2  22        1.81        0.34      2.47 o 
   0   2  22       21.07       21.34      2.80 o 
   1   2  22        6.19        9.74      2.88 o 
   2   2  22        3.34        1.61      2.68 o 
   3   2  22        3.80        1.16      2.02 o 
   4   2  22        0.03        2.63      2.36 o 
  -9   3  22        0.03        0.60      4.01 o 
  -8   3  22       11.93       12.41      4.27 o 
  -7   3  22        0.28        1.54      4.38 o 
  -6   3  22        9.19        3.80      4.70 o 
  -5   3  22       73.33       64.69      5.56 o 
  -4   3  22        2.67        2.53      2.51 o 
  -3   3  22       43.67       49.69      4.29 o 
  -2   3  22        0.08       -1.23      2.36 o 
  -1   3  22       46.69       36.04      3.80 o 
   0   3  22       42.39       36.92      3.14 o 
   1   3  22        1.39       -0.76      3.37 o 
   2   3  22        2.01        1.30      2.40 o 
   3   3  22        2.91        1.55      2.29 o 
   4   3  22        4.47        4.40      2.10 o 
  -8   4  22       13.84       18.42      4.13 o 
  -7   4  22        3.48        8.55      2.56 o 
  -6   4  22       11.15       12.80      5.05 o 
  -5   4  22        3.29        1.91      3.51 o 
  -4   4  22       31.85       41.74      4.24 o 
  -3   4  22       89.18      108.99     17.77 o 
  -2   4  22       15.62       16.55      3.58 o 
  -1   4  22        2.52        4.93      2.42 o 
   0   4  22        0.89       -2.19      2.33 o 
   1   4  22        1.69        0.92      3.20 o 
   2   4  22       38.64       35.11      4.41 o 
   3   4  22       34.62       41.44     11.74 o 
  -7   5  22        0.01        1.04      1.91 o 
  -6   5  22        3.15        3.69      1.77 o 
  -5   5  22       11.11       17.56      2.17 o 
  -4   5  22        7.96       14.18      3.04 o 
  -3   5  22        3.62        5.52      2.97 o 
  -2   5  22        1.05        4.04      2.58 o 
  -1   5  22       19.24       21.88      5.02 o 
   0   5  22        1.15       -0.32      2.01 o 
   1   5  22        3.53        2.37      3.16 o 
   2   5  22       11.76        4.64      3.11 o 
  -5   6  22        6.06       19.01      3.15 o 
  -4   6  22       15.57       22.00      2.81 o 
  -3   6  22       12.36       16.22      3.02 o 
  -2   6  22        1.94       -0.87      2.28 o 
  -1   6  22        5.07        3.74      2.93 o 
   0   6  22        0.07       -2.66      7.59 o 
  -9   1  23        0.13        5.40      3.90 o 
  -8   1  23        2.14        3.27      3.72 o 
  -7   1  23        2.05        2.30      3.04 o 
  -6   1  23        0.56       -0.78      2.64 o 
  -5   1  23        0.98        1.45      2.76 o 
  -4   1  23       20.34       17.93      2.95 o 
  -3   1  23       31.63       31.67      2.75 o 
  -2   1  23        3.95        2.68      2.43 o 
  -1   1  23        0.10        1.72      2.65 o 
   0   1  23       78.59       84.51      5.92 o 
   1   1  23        1.04        4.01      2.22 o 
   2   1  23       17.26       25.01      4.60 o 
   3   1  23        9.21       10.26      2.09 o 
   4   1  23       31.79       25.86      4.41 o 
  -9   2  23       16.61       13.83      3.83 o 
  -8   2  23        0.03       -1.13      3.77 o 
  -7   2  23        6.83        4.43      3.91 o 
  -6   2  23        5.41        3.43      2.79 o 
  -5   2  23       24.73       30.00      2.97 o 
  -4   2  23       57.73       74.76      4.74 o 
  -3   2  23       90.32       96.77      4.62 o 
  -2   2  23       53.17       51.06      4.01 o 
  -1   2  23        0.91       -0.45      2.57 o 
   0   2  23        6.70        9.81      3.47 o 
   1   2  23       35.62       31.29      4.18 o 
   2   2  23        2.04        3.28      1.96 o 
   3   2  23        0.46        2.15      1.88 o 
  -8   3  23       13.01        9.01      4.05 o 
  -7   3  23        0.31       -0.34      4.01 o 
  -6   3  23        2.56        1.48      3.34 o 
  -5   3  23        1.19       -2.47      2.47 o 
  -4   3  23        0.35        1.92      2.78 o 
  -3   3  23        3.64        3.28      2.79 o 
  -2   3  23        0.01        0.06      2.25 o 
  -1   3  23       30.95       29.38      5.03 o 
   0   3  23        0.70        2.82      3.22 o 
   1   3  23        5.97        3.83      3.03 o 
   2   3  23        2.78        6.42      2.06 o 
   3   3  23        0.13        0.70      2.57 o 
  -8   4  23        0.17        4.65      2.16 o 
  -7   4  23        0.26        1.39      2.26 o 
  -6   4  23        2.10        2.49      1.82 o 
  -5   4  23        3.08        5.45      3.67 o 
  -4   4  23        2.15       -5.54      5.54 o 
  -3   4  23        0.42       -0.85      2.45 o 
  -2   4  23        0.01        2.20      2.13 o 
  -1   4  23        0.11       -0.69      2.12 o 
   0   4  23        8.37        4.03      3.04 o 
   1   4  23        3.82        1.07      2.91 o 
   2   4  23        1.12       -0.06      3.52 o 
  -5   5  23        0.81        1.94      2.28 o 
  -4   5  23       54.31       62.31     12.37 o 
  -3   5  23        6.05        9.53      2.31 o 
  -2   5  23       22.56       26.90      5.72 o 
  -1   5  23       49.62       52.80      7.26 o 
   0   5  23        2.71        2.81      3.03 o 
  -8   0  24        3.28        2.48      3.46 o 
  -7   0  24        5.92        5.17      3.35 o 
  -6   0  24        0.73       -1.57      3.49 o 
  -5   0  24        0.56        0.49      3.68 o 
  -4   0  24        8.13        5.90      2.73 o 
  -3   0  24       48.66       36.86      3.40 o 
  -2   0  24       28.41       32.42      3.38 o 
  -1   0  24       43.64       39.39      5.00 o 
   0   0  24       39.26       33.48      4.66 o 
   1   0  24        4.08        6.06      2.72 o 
   2   0  24        0.33       -0.94      2.54 o 
   3   0  24        5.09        1.29      4.81 o 
  -8   1  24        3.44        2.61      2.78 o 
  -7   1  24        0.60       -0.47      2.46 o 
  -6   1  24        6.12        3.02      2.49 o 
  -5   1  24       11.76        8.87      2.63 o 
  -4   1  24       18.71       16.37      2.84 o 
  -3   1  24       27.69       22.41      2.52 o 
  -2   1  24        2.63        3.08      2.65 o 
  -1   1  24       11.22       13.25      3.42 o 
   0   1  24       22.83       28.66      2.83 o 
   1   1  24        2.38        1.69      2.03 o 
   2   1  24        1.37        1.81      1.75 o 
  -8   2  24        7.77        6.84      3.64 o 
  -7   2  24        0.01       -0.27      2.89 o 
  -6   2  24        7.54        7.00      2.63 o 
  -5   2  24        4.46        2.79      2.64 o 
  -4   2  24        2.34        2.49      2.74 o 
  -3   2  24        0.79        2.71      2.61 o 
  -2   2  24        0.33       -0.37      2.55 o 
  -1   2  24        3.31        5.10      2.72 o 
   0   2  24       32.96       28.54      3.78 o 
   1   2  24       20.47       20.73      2.58 o 
   2   2  24        0.78        3.18      2.01 o 
  -7   3  24       20.48       14.21      4.18 o 
  -6   3  24        0.30        1.92      2.83 o 
  -5   3  24        7.80        3.19      2.67 o 
  -4   3  24       34.72       54.97     14.40 o 
  -3   3  24       51.62       74.46     17.60 o 
  -2   3  24       44.26       46.39      5.97 o 
  -1   3  24        1.93        2.62      2.25 o 
   0   3  24       29.55       31.27      3.80 o 
   1   3  24        1.34        1.52      1.77 o 
  -6   4  24       19.20       32.97      9.12 o 
  -5   4  24        5.10        8.68      2.33 o 
  -4   4  24        0.96        5.18      1.58 o 
  -3   4  24        1.23        3.93      2.35 o 
  -2   4  24       29.73       30.69      6.30 o 
  -1   4  24       10.23        9.88      4.91 o 
   0   4  24        6.26        6.94      2.88 o 
  -7   1  25       14.41       10.72      2.33 o 
  -6   1  25       10.70        8.03      2.41 o 
  -5   1  25        0.29        0.92      2.44 o 
  -4   1  25        1.43        1.56      2.59 o 
  -3   1  25        4.77        1.68      2.39 o 
  -2   1  25        0.94        1.93      2.09 o 
  -1   1  25       37.18       43.22      5.54 o 
   0   1  25        0.78        0.37      1.97 o 
   1   1  25        0.00        1.51      1.82 o 
  -7   2  25        0.69        1.43      4.93 o 
  -6   2  25        1.92       -0.01      2.36 o 
  -5   2  25        7.74        5.79      2.78 o 
  -4   2  25       39.60       34.55      3.81 o 
  -3   2  25       32.26       36.77     11.17 o 
  -2   2  25       16.94       15.57      2.60 o 
  -1   2  25       62.82       79.31      7.82 o 
   0   2  25        9.46        8.30      1.99 o 
   1   2  25        1.37        3.99      4.52 o 
  -6   3  25        3.13        3.58      1.96 o 
  -5   3  25        0.29        0.94      2.80 o 
  -4   3  25        0.01        1.17      2.78 o 
  -3   3  25        0.17        0.13      2.88 o 
  -2   3  25        1.31        1.92      3.10 o 
  -1   3  25        0.14       -2.58      2.88 o 
  -6   0  26       30.39       19.61      3.42 o 
  -5   0  26       52.19       40.88      3.97 o 
  -4   0  26        5.85        9.59      3.60 o 
  -3   0  26        2.08        5.18      3.24 o 
  -2   0  26       23.31       30.41      4.28 o 
  -1   0  26        0.18       -0.39      2.63 o 
  -6   1  26        6.16        4.76      2.98 o 
  -5   1  26        4.60        5.42      3.01 o 
  -4   1  26       20.08       15.94      3.34 o 
  -3   1  26        4.33        1.87      2.91 o 
  -2   1  26        0.14        1.58      2.00 o 
  -1   1  26       27.05       21.03      3.01 o 
  -5   2  26        5.21        3.03      3.81 o 
  -4   2  26        9.31        9.81      3.06 o 
  -3   2  26        0.03        2.04      2.60 o 
                                                 
